# Supplementary material for: Paleogenomics illuminates the evolutionary history of the extinct Holocene “horned” crocodile of Madagascar, Voay robustus
Source: Commun Biol. 2021 Apr 27;4:505. doi: 10.1038/s42003-021-02017-0 (PMC8079395; doi:10.1038/s42003-021-02017-0)
Supplement: Supplementary file 4 — Supplementary Data 2 [file 42003_2021_2017_MOESM4_ESM.txt]

[RAxML Newick trees]

[Partitions: no partitions; Data set: protein-coding, rDNAs]
tree 4_reference_builds=((((Alligator_mississippiensis:0.12706469682892107542,Alligator_sinensis:0.13993159490019826952)100:0.04146605906428382782,((Paleosuchus_palpebrosus:0.05022893974305207843,Paleosuchus_trigonatus:0.04802466429006184423)100:0.06679723924518510270,((Caiman_latirostris:0.04661455333830302750,(Caiman_crocodilus:0.01833901079348116206,Caiman_yacare:0.00957734156016013839)100:0.05285393671096092622)100:0.01617922736865152686,Melanosuchus_niger:0.07373286213128320277)100:0.08957507567932473935)100:0.07983494578929463403)100:0.11829582930285532927,((((((((Crocodylus_acutus:0.00513384521352037645,Crocodylus_intermedius:0.00700571195539490769)100:0.02173075448117261013,(Crocodylus_rhombifer:0.02688075008084563414,Crocodylus_moreletii:0.02370570788528095565)54:0.00300753315228863023)99:0.00438980465348749998,Crocodylus_niloticus36:0.02565045826095760026)100:0.00946877459293041061,Crocodylus_suchus33:0.03625957915102452633)100:0.02102172117868780429,((Crocodylus_johnstoni:0.05876532726087699970,(Crocodylus_novaeguineae:0.02732628439384468880,Crocodylus_mindorensis:0.02826882194138130230)100:0.02779721488269406085)100:0.00935599702211036867,(Crocodylus_porosus:0.06137194316294879853,(Crocodylus_siamensis:0.04346025697644786273,Crocodylus_palustris:0.03820035747434106371)100:0.01106325596293862568)88:0.00540076546137102653)80:0.00627249524169601769)100:0.03157221658759189198,((Voay_3103_Osteolaemus_ref:0.00116001643895321215,(Voay_3101_C_porosus_ref:0.00000100000050002909,Voay_3103_C_porosus_ref:0.00030899764933425312)75:0.00062936646946340686)61:0.00057149148084974645,Voay_3101_Osteolaemus_ref:0.00241373819035959865)100:0.06117857677701526303)100:0.04072909639182318436,(Mecistops_NC_010639_1:0.08467177077171099409,Osteolaemus_NC_009728_1:0.12758542964330468750)100:0.03640194841953364735)100:0.10000488790626735347,(Tomistoma_schlegelii:0.10597727663588712987,Gavialis_gangeticus:0.07523249481350492707)100:0.08578503327886310981)100:0.13771894515093649480)100:0.22773122205983298283,((Struthio_camelus:0.17546384153609873024,((Taeniopygia_guttata:0.20154765771252694528,Melopsittacus_undulatus:0.19307024169188269358)78:0.03006177907509315420,(Anas_platyrhynchos:0.18077836886758788526,(Meleagris_gallopavo:0.13034937848441660591,Gallus_gallus:0.07966447500060711007)100:0.09966678929779779206)99:0.03189923616143158780)73:0.03584152555641087479)100:0.21543456987091841315,((Pelodiscus_sinensis_AY962573_1:0.28840161075090092746,Chrysemys_picta:0.22573022023453906404)100:0.15535787651891594385,Anolis_carolinensis:0.68190930422340789718)92:0.06040432570380736138)100:0.22773122205983298283);
tree 3101_Osteolaemus_reference_build=(((((((Crocodylus_suchus33:0.03633390283165667534,(Crocodylus_niloticus36:0.02555192690755619250,((Crocodylus_moreletii:0.02362569996596491223,Crocodylus_rhombifer:0.02675448722315749636)57:0.00308921198987256512,(Crocodylus_intermedius:0.00699535875179410713,Crocodylus_acutus:0.00510661210499297955)100:0.02157662552210511814)99:0.00428961808210737323)100:0.00940788360713301110)100:0.02076044802267522360,(((Crocodylus_siamensis:0.04324759895704168716,Crocodylus_palustris:0.03800473965372082319)100:0.01092747416089489762,Crocodylus_porosus:0.06116274594470748338)81:0.00562468770985339282,(Crocodylus_johnstoni:0.05824520397349344791,(Crocodylus_mindorensis:0.02813559007014175550,Crocodylus_novaeguineae:0.02722670690598613316)100:0.02774933597822117765)99:0.00925230185038480868)58:0.00573816729461996532)100:0.04064510488187213916,Voay_3101_Osteolaemus_ref:0.04873316855415862903)100:0.02954758814117763865,(Osteolaemus_NC_009728_1:0.12333509024014376043,Mecistops_NC_010639_1:0.08686076201572470734)100:0.03471895675607807735)100:0.09938742106180138702,(Tomistoma_schlegelii:0.10468973361973910041,Gavialis_gangeticus:0.07540618974101506722)100:0.08476349916252333416)100:0.13602293366334541891,(((Paleosuchus_trigonatus:0.04776724814490408699,Paleosuchus_palpebrosus:0.05007369380601302267)100:0.06640820535657727952,(((Caiman_crocodilus:0.01824388618815795532,Caiman_yacare:0.00956190280144301324)100:0.05253474608086422526,Caiman_latirostris:0.04641692387914181372)100:0.01614034275628374940,Melanosuchus_niger:0.07329689306528652804)100:0.08880832625245364820)100:0.07919086912240859422,(Alligator_mississippiensis:0.12586449863577198194,Alligator_sinensis:0.13934472970367658973)100:0.04096699506850525613)100:0.11647562611431308555)100:0.22363977071530929952,(((Chrysemys_picta:0.22232400906247107297,Pelodiscus_sinensis_AY962573_1:0.28363401889679235035)100:0.15219211735835530552,Anolis_carolinensis:0.67135675410604500613)92:0.05939009767950077789,(Struthio_camelus:0.17400719868868899654,(((Gallus_gallus:0.07918053792970961013,Meleagris_gallopavo:0.12933964538232531338)100:0.09858885770569071616,Anas_platyrhynchos:0.17958324913331047412)99:0.03158304315914910176,(Melopsittacus_undulatus:0.19090373218696160551,Taeniopygia_guttata:0.19973298709142550678)78:0.02960480136176476401)72:0.03534426308443865128)100:0.21172729545016219510)100:0.22363977071530929952);
tree 3101_Cporosus_reference_build=((((Alligator_sinensis:0.13998172831665547933,Alligator_mississippiensis:0.12703358168164785580)100:0.04138325942951794761,((Paleosuchus_palpebrosus:0.05029997261142664378,Paleosuchus_trigonatus:0.04801893968175954125)100:0.06684928088478535313,(Melanosuchus_niger:0.07373585491278780712,((Caiman_crocodilus:0.01833707969638782853,Caiman_yacare:0.00958736567371698892)100:0.05285068008745077983,Caiman_latirostris:0.04662979137754359044)100:0.01618844140378631474)100:0.08954614436289480561)100:0.07985107840894344056)100:0.11818155575030571403,((Gavialis_gangeticus:0.07529855320751450976,Tomistoma_schlegelii:0.10584758398784148425)100:0.08553849731843041204,((Mecistops_NC_010639_1:0.08412340400529280671,Osteolaemus_NC_009728_1:0.12802367452386537172)100:0.03728481117266096295,(Voay_3101_C_porosus_ref:0.06093846605695887875,(((((Crocodylus_acutus:0.00513778500399712096,Crocodylus_intermedius:0.00700645223650350497)100:0.02171039249483093514,(Crocodylus_moreletii:0.02372667103760751905,Crocodylus_rhombifer:0.02686377186085066662)55:0.00302512349648005868)99:0.00436919072225548481,Crocodylus_niloticus36:0.02568280735597650716)100:0.00945029067989585150,Crocodylus_suchus33:0.03628919773601895632)100:0.02069008577314283143,((Crocodylus_porosus:0.06126789833687300291,(Crocodylus_palustris:0.03818197981860835255,Crocodylus_siamensis:0.04349809087152385623)100:0.01122596402690607953)89:0.00531795030917559496,(Crocodylus_johnstoni:0.05870158021347243738,(Crocodylus_novaeguineae:0.02734353133679027006,Crocodylus_mindorensis:0.02826502184635810294)100:0.02791228059970663616)100:0.00931026686114471563)88:0.00655463113373514449)100:0.02980913615982982989)100:0.04144691740183127637)100:0.09873999656833536143)100:0.13786852416414502320)100:0.22699675111399975069,((Anolis_carolinensis:0.68012178685305746395,(Chrysemys_picta:0.22530629694552969933,Pelodiscus_sinensis_AY962573_1:0.28732087731305799849)100:0.15460627955831457436)92:0.06024175131063224525,(Struthio_camelus:0.17552309946091465553,(((Gallus_gallus:0.07967455899968330091,Meleagris_gallopavo:0.13030291637204338695)100:0.09963689051139915098,Anas_platyrhynchos:0.18086216655296966094)99:0.03188994176219327875,(Taeniopygia_guttata:0.20140450995574524229,Melopsittacus_undulatus:0.19291331458639601748)78:0.03000151970244242100)73:0.03568094178062263672)100:0.21494442356592466381)100:0.22699675111399975069);
tree 3103_Osteolaemus_reference_build=(((((((Crocodylus_suchus33:0.03618059584111256444,(Crocodylus_niloticus36:0.02550931081182851792,((Crocodylus_moreletii:0.02360553562636661870,Crocodylus_rhombifer:0.02677675650192213805)57:0.00309455513921009454,(Crocodylus_intermedius:0.00700231358514552104,Crocodylus_acutus:0.00509870931872514858)100:0.02157175994199289973)99:0.00433452472699160773)100:0.00944217033123593077)100:0.02057789686147381419,(((Crocodylus_siamensis:0.04332471908711472280,Crocodylus_palustris:0.03789965682261166313)100:0.01077857312028590760,Crocodylus_porosus:0.06106193875605725463)74:0.00544323034184737535,(Crocodylus_johnstoni:0.05824330227724275333,(Crocodylus_mindorensis:0.02808029314777824373,Crocodylus_novaeguineae:0.02726353520845117145)100:0.02781472764637527365)100:0.00948180326191725396)62:0.00586677064852185546)100:0.04052581059225639909,Voay_3103_Osteolaemus_ref:0.03547249741317459737)100:0.02707557153505634265,(Osteolaemus_NC_009728_1:0.12457249541012289928,Mecistops_NC_010639_1:0.08558191363795729367)100:0.03506892325552025957)100:0.09968930078386818716,(Tomistoma_schlegelii:0.10472628938209949112,Gavialis_gangeticus:0.07524920819783459391)100:0.08434998544677246857)100:0.13595778290628596219,(((Paleosuchus_trigonatus:0.04775146180332486695,Paleosuchus_palpebrosus:0.05007196538196151403)100:0.06645620329525105119,(((Caiman_crocodilus:0.01824854185928129549,Caiman_yacare:0.00955334094247217366)100:0.05252273239854138992,Caiman_latirostris:0.04640213859388335471)100:0.01607548928023427165,Melanosuchus_niger:0.07331614594371653471)100:0.08853377934534868710)100:0.07907332501186296880,(Alligator_mississippiensis:0.12588213663155015110,Alligator_sinensis:0.13904839626556997345)100:0.04093782833992744979)100:0.11635478660678695573)100:0.22263173780765746490,(((Chrysemys_picta:0.22211492352108705428,Pelodiscus_sinensis_AY962573_1:0.28276226978981827687)100:0.15136981253001172143,Anolis_carolinensis:0.66889184728120631984)93:0.05910587041056759167,(Struthio_camelus:0.17378998044216387164,(((Gallus_gallus:0.07917656778940182494,Meleagris_gallopavo:0.12917560156475779709)100:0.09835913609478938446,Anas_platyrhynchos:0.17936539701431011840)99:0.03142012709366814177,(Melopsittacus_undulatus:0.19049664844495151073,Taeniopygia_guttata:0.19940496493355169827)79:0.02957320157474302436)73:0.03527079373029674142)100:0.21081693114609426076)100:0.22263173780765746490);
tree 3103_Cporosus_reference_build=(((((((Crocodylus_suchus33:0.03604845305190657739,(Crocodylus_niloticus36:0.02572625171488926443,((Crocodylus_moreletii:0.02365411128131342938,Crocodylus_rhombifer:0.02685399305754068017)56:0.00305774680842903646,(Crocodylus_intermedius:0.00701659744102047043,Crocodylus_acutus:0.00511131008718556778)100:0.02165496287751094220)99:0.00426380809981486038)100:0.00962869620034698809)100:0.02211932067573179131,((Crocodylus_porosus:0.06134363790042492853,(Crocodylus_siamensis:0.04341995294905328512,Crocodylus_palustris:0.03811841707486107733)100:0.01093177440789983544)58:0.00510874140059474052,(Crocodylus_johnstoni:0.05835388326887696459,(Crocodylus_mindorensis:0.02807945984728608263,Crocodylus_novaeguineae:0.02743094158601178112)100:0.02796811247036270695)100:0.00953582210828451092)39:0.00513211418347037270)100:0.02892528589854465038,Voay_3103_C_porosus_ref:0.05022520061584334616)100:0.03990316037406060196,(Osteolaemus_NC_009728_1:0.12632097959308646873,Mecistops_NC_010639_1:0.08512587404392106538)100:0.03688744854217996388)100:0.09896733968405506399,(Tomistoma_schlegelii:0.10520284601501431188,Gavialis_gangeticus:0.07544854760222312329)100:0.08471942058791162578)100:0.13737576931425865556,(((Paleosuchus_trigonatus:0.04793167432979324877,Paleosuchus_palpebrosus:0.05018703992098590833)100:0.06673548191252731687,(((Caiman_crocodilus:0.01830081925858636008,Caiman_yacare:0.00957220158813935212)100:0.05271072487540102991,Caiman_latirostris:0.04653932258435510699)100:0.01616932065697328572,Melanosuchus_niger:0.07354507855610518952)100:0.08911207917246838361)100:0.07969817536987094941,(Alligator_mississippiensis:0.12657636242959000028,Alligator_sinensis:0.13965337772965527585)100:0.04103108924650830658)100:0.11738216805232920548)100:0.22550625391600506719,(((Chrysemys_picta:0.22406502649272838634,Pelodiscus_sinensis_AY962573_1:0.28544504397107439697)100:0.15332781405120943230,Anolis_carolinensis:0.67586477812009759791)92:0.05960396822863748417,(Struthio_camelus:0.17482116334336136876,(((Gallus_gallus:0.07955479954493831218,Meleagris_gallopavo:0.12975801929314528804)100:0.09904759242768086669,Anas_platyrhynchos:0.18028557275266776649)99:0.03177461129202117235,(Melopsittacus_undulatus:0.19187447412773775413,Taeniopygia_guttata:0.20072588075204728097)79:0.02982470112132752302)73:0.03551342213324346075)100:0.21343902482828844280)100:0.22550625391600506719);

[Partitions: 12S, 16S, ATP6, ATP8, COX1, COX2, COX3, ND1, ND2, ND3, ND4, ND4L, ND5, ND6, CYB; Data set: protein-coding, rDNAs]
tree 4_reference_builds=((((Gavialis_gangeticus:0.07528592654177516941,Tomistoma_schlegelii:0.10437412554975480927)100:0.09101106325211535952,((Mecistops_NC_010639_1:0.08497189380373396106,Osteolaemus_NC_009728_1:0.12965223332954042834)100:0.03709723732849856681,(((Voay_3103_Osteolaemus_ref:0.00106235817152402568,(Voay_3101_C_porosus_ref:0.00000100000050002909,Voay_3103_C_porosus_ref:0.00035664110096295663)88:0.00016183778219004051)85:0.00110681280799328186,Voay_3101_Osteolaemus_ref:0.00206828776083538843)100:0.05941084285205723570,((Crocodylus_suchus33:0.03587361611366346459,(Crocodylus_niloticus36:0.02521346181734535064,(Crocodylus_rhombifer:0.02730461032548634273,((Crocodylus_intermedius:0.00668623033435893251,Crocodylus_acutus:0.00512337629963495033)100:0.02106800667069667551,Crocodylus_moreletii:0.02345058799224260943)38:0.00263989803720489098)97:0.00396007114548051903)100:0.00961226705988727816)100:0.02100679844474283992,((Crocodylus_porosus:0.06037603396982221121,(Crocodylus_siamensis:0.04322936837188975229,Crocodylus_palustris:0.03767626722978136000)100:0.01061786069440211026)91:0.00568585567181385983,(Crocodylus_johnstoni:0.05834288028709012919,(Crocodylus_mindorensis:0.02787792857965620819,Crocodylus_novaeguineae:0.02687239101783424691)100:0.02759384736093616758)100:0.00933092524801040074)86:0.00610125433506955410)100:0.03238336877353651527)100:0.04151012270433763335)100:0.10449035803212326778)100:0.14363714344764283437,(((Paleosuchus_palpebrosus:0.04921128658025508695,Paleosuchus_trigonatus:0.04908734101085059781)100:0.06915906790873892207,(((Caiman_crocodilus:0.01945328232580127020,Caiman_yacare:0.00896696772809903522)100:0.05462182453798471865,Caiman_latirostris:0.04679805318692599470)100:0.01684968909302033899,Melanosuchus_niger:0.07477872455718959088)100:0.09941776413400209289)100:0.08818856966115475038,(Alligator_mississippiensis:0.13181106968558028991,Alligator_sinensis:0.14299335864330350865)100:0.04334521053518534256)100:0.13420897970878184480)100:0.25128371551109973669,((Anolis_carolinensis:0.74122092172747100491,(Pelodiscus_sinensis_AY962573_1:0.30478717604444149902,Chrysemys_picta:0.23584460252084954446)100:0.16448225478100711450)96:0.06481825504174622277,(Struthio_camelus:0.18610278185397102768,((Anas_platyrhynchos:0.18835407980626772684,(Meleagris_gallopavo:0.13495558427756784714,Gallus_gallus:0.08181884483655389728)100:0.10763514625611987630)99:0.03637975171520542450,(Melopsittacus_undulatus:0.20998081878615940110,Taeniopygia_guttata:0.21118983690054596303)71:0.03058264315878469683)62:0.03995588922816512012)100:0.22393975715985162123)100:0.25128371551109973669);
tree 3101_Osteolaemus_reference_build=(((((((Crocodylus_suchus33:0.03598631746862672454,(Crocodylus_niloticus36:0.02505798345427463422,((Crocodylus_intermedius:0.00674029081630449396,Crocodylus_acutus:0.00505126200616915887)100:0.02147570974336148950,(Crocodylus_moreletii:0.02320345159685154035,Crocodylus_rhombifer:0.02638528912736474649)57:0.00287460847504751723)97:0.00409488765887429038)100:0.00952601847818118977)100:0.02044013777425822756,((Crocodylus_porosus:0.06042214252412148739,(Crocodylus_siamensis:0.04297920567709033468,Crocodylus_palustris:0.03767705625580988760)100:0.01029051872904312992)81:0.00590195235103531217,(Crocodylus_johnstoni:0.05777500798292446726,(Crocodylus_mindorensis:0.02781156470594675981,Crocodylus_novaeguineae:0.02675269786858036625)100:0.02752703598224999146)99:0.00925499032049927929)62:0.00588732425461541142)100:0.04422192868278823630,Voay_3101_Osteolaemus_ref:0.04483999105700284260)100:0.02718991751963202239,(Osteolaemus_NC_009728_1:0.12487352702068148236,Mecistops_NC_010639_1:0.08766926021279355941)100:0.03574527907800350429)100:0.10381085751743172885,(Tomistoma_schlegelii:0.10339861534197626602,Gavialis_gangeticus:0.07546923516154196987)100:0.09072987160405321383)100:0.14288636137465832165,(((Paleosuchus_trigonatus:0.04874726883823294471,Paleosuchus_palpebrosus:0.04925146893967061873)100:0.06877159760084046447,(((Caiman_crocodilus:0.01941174171345553742,Caiman_yacare:0.00895058076143767645)100:0.05442822210638070118,Caiman_latirostris:0.04661476673351086508)100:0.01685963969730914364,Melanosuchus_niger:0.07439274200189706365)100:0.09884180253371473157)100:0.08760827953911831667,(Alligator_mississippiensis:0.13048008308242911579,Alligator_sinensis:0.14254413657480657918)100:0.04268056160790879849)100:0.13219089209202489199)100:0.24716582950480170400,(((Chrysemys_picta:0.23349039977855112760,Pelodiscus_sinensis_AY962573_1:0.30059565035319008031)100:0.16225534703542715542,Anolis_carolinensis:0.73042921728382181890)95:0.06305619132895753931,(Struthio_camelus:0.18452953486169942909,((Taeniopygia_guttata:0.20947237246827446477,Melopsittacus_undulatus:0.20808292933974903427)70:0.03014646394544262531,((Gallus_gallus:0.08145821646867358601,Meleagris_gallopavo:0.13381094438235158206)100:0.10660907146819759150,Anas_platyrhynchos:0.18740479486171404688)99:0.03600133177644689042)63:0.03945568889408852808)100:0.22056288747761565450)100:0.24716582950480170400);
tree 3101_Cporosus_reference_build=(((((((Crocodylus_suchus33:0.03593508289770414033,(Crocodylus_niloticus36:0.02520551820532117640,(Crocodylus_rhombifer:0.02730858263598025595,((Crocodylus_intermedius:0.00669588129875228581,Crocodylus_acutus:0.00512898199538793387)100:0.02106563347656453117,Crocodylus_moreletii:0.02347423613251999053)39:0.00263325095628995278)96:0.00399772116277836292)100:0.00953307144230739097)100:0.02083367520751867527,((Crocodylus_porosus:0.06030963623213214664,(Crocodylus_siamensis:0.04322020961509546316,Crocodylus_palustris:0.03777997352314691609)100:0.01073723549802839926)90:0.00560547516618987735,(Crocodylus_johnstoni:0.05828717300902248877,(Crocodylus_mindorensis:0.02794347564783837903,Crocodylus_novaeguineae:0.02681629944724729306)100:0.02767254455184243664)100:0.00931711558509599157)89:0.00634688967998178668)100:0.02984827661361743115,Voay_3101_C_porosus_ref:0.06071983266301476251)100:0.04264211550743484541,(Osteolaemus_NC_009728_1:0.13027757969768685720,Mecistops_NC_010639_1:0.08458173262039647700)100:0.03800551031714645422)100:0.10317272363698593018,(Tomistoma_schlegelii:0.10419961545185188467,Gavialis_gangeticus:0.07549775387858559395)100:0.09081839365400713737)100:0.14434706368005079113,(((Paleosuchus_trigonatus:0.04910241265472677780,Paleosuchus_palpebrosus:0.04934641867794560544)100:0.06924794919869201038,(((Caiman_crocodilus:0.01946447678756267965,Caiman_yacare:0.00897093031594284156)100:0.05469582371997983028,Caiman_latirostris:0.04682418384066947686)100:0.01687772910629622633,Melanosuchus_niger:0.07483662885063739612)100:0.09954598838010113304)100:0.08842560549939923464,(Alligator_mississippiensis:0.13184885431457676885,Alligator_sinensis:0.14312610080253435063)100:0.04333623757818100275)100:0.13441445780226329854)100:0.25106970120324534346,(((Chrysemys_picta:0.23603361945208573003,Pelodiscus_sinensis_AY962573_1:0.30460532582585930772)100:0.16423869956446637830,Anolis_carolinensis:0.74052779388946965433)94:0.06472828852854907444,(Struthio_camelus:0.18617749621714713149,((Taeniopygia_guttata:0.21108294698986823645,Melopsittacus_undulatus:0.21034183298412550966)70:0.03053709227072191543,((Gallus_gallus:0.08193455792304601970,Meleagris_gallopavo:0.13498925941410397367)100:0.10786766986872174667,Anas_platyrhynchos:0.18858637242030629189)99:0.03644849582640762725)64:0.03991353539694205560)100:0.22388179480503719865)100:0.25106970120324534346);
tree 3103_Osteolaemus_reference_build=(((((((Crocodylus_suchus33:0.03591195250364290215,(Crocodylus_niloticus36:0.02493436134864709941,((Crocodylus_intermedius:0.00673585417632110561,Crocodylus_acutus:0.00504781719713819424)100:0.02145165389444507117,(Crocodylus_moreletii:0.02316566388211748970,Crocodylus_rhombifer:0.02640822737736558956)59:0.00293490176823552442)98:0.00417092502542352681)100:0.00949787703690649701)100:0.02036918172863728949,((Crocodylus_porosus:0.06033155663518029177,(Crocodylus_siamensis:0.04318292154061627308,Crocodylus_palustris:0.03742635199003896407)100:0.01024587860748273592)74:0.00555225085624012297,(Crocodylus_johnstoni:0.05775221936831820280,(Crocodylus_mindorensis:0.02777446273959739698,Crocodylus_novaeguineae:0.02681245520756996362)100:0.02765310002059788094)100:0.00951521172376711133)65:0.00589059089942327654)100:0.03866294062730255693,Voay_3103_Osteolaemus_ref:0.04188372842747387081)100:0.02910372922534548712,(Osteolaemus_NC_009728_1:0.12621442159981149933,Mecistops_NC_010639_1:0.08631987853372458108)100:0.03665048508193791826)100:0.10411366312269373924,(Tomistoma_schlegelii:0.10327985398285409457,Gavialis_gangeticus:0.07544735512954484080)100:0.08982057169769834537)100:0.14265475810674824175,(((Paleosuchus_trigonatus:0.04879271813157115556,Paleosuchus_palpebrosus:0.04919825170449276114)100:0.06882810643264747341,(((Caiman_crocodilus:0.01943878433881934126,Caiman_yacare:0.00891229657334949299)100:0.05442334317591846632,Caiman_latirostris:0.04663053195946746665)100:0.01681225818575431824,Melanosuchus_niger:0.07436316891992580946)100:0.09840817758428520301)100:0.08702750237854260662,(Alligator_mississippiensis:0.13071666256249417359,Alligator_sinensis:0.14210801393851371643)100:0.04290788913405752664)100:0.13235195932713716971)100:0.24580839342664159708,(((Chrysemys_picta:0.23327772046980702059,Pelodiscus_sinensis_AY962573_1:0.29969645138581152422)100:0.16129218188872881945,Anolis_carolinensis:0.72687759050037825670)95:0.06267863215791436016,(Struthio_camelus:0.18439751846794916190,((Taeniopygia_guttata:0.20919943517890920992,Melopsittacus_undulatus:0.20771118015544132174)71:0.03000859093312052694,((Gallus_gallus:0.08140014256908394141,Meleagris_gallopavo:0.13363270403024640753)100:0.10629640934327143353,Anas_platyrhynchos:0.18719439249217287302)99:0.03595460151714062469)64:0.03934492481748514542)100:0.21999305314724776350)100:0.24580839342664159708);
tree 3103_Cporosus_reference_build=(((((((Crocodylus_suchus33:0.03591850917904766682,(Crocodylus_niloticus36:0.02520408051354670192,((Crocodylus_intermedius:0.00675149059081097888,Crocodylus_acutus:0.00506604376595761775)100:0.02155089406224479018,(Crocodylus_moreletii:0.02321221229791079615,Crocodylus_rhombifer:0.02648297553916963837)58:0.00290710791260597378)98:0.00405765813175432751)100:0.00959931614077489184)100:0.02253963741688043421,((Crocodylus_porosus:0.06058708935183504396,(Crocodylus_siamensis:0.04333905583843774417,Crocodylus_palustris:0.03763156212396656652)100:0.01050163993782593161)60:0.00533988734376926715,(Crocodylus_johnstoni:0.05806347451102796681,(Crocodylus_mindorensis:0.02776845547886802254,Crocodylus_novaeguineae:0.02700149030635776506)100:0.02772116559285179097)99:0.00950272434388631584)43:0.00439412181296501472)100:0.03013163284738997957,Voay_3103_C_porosus_ref:0.04897411914515201886)100:0.04010561567348432804,(Osteolaemus_NC_009728_1:0.12816747067556649720,Mecistops_NC_010639_1:0.08598292936758597516)100:0.03793914335410569771)100:0.10342016291721128907,(Tomistoma_schlegelii:0.10399701261074467684,Gavialis_gangeticus:0.07561876883840583374)100:0.09038153686070361792)100:0.14392915189996099978,(((Paleosuchus_trigonatus:0.04899194828225478249,Paleosuchus_palpebrosus:0.04933715728142262780)100:0.06924034775511542228,(((Caiman_crocodilus:0.01947735155864410705,Caiman_yacare:0.00894882903894995974)100:0.05461160738890796090,Caiman_latirostris:0.04681841114891770184)100:0.01693426944626062400,Melanosuchus_niger:0.07459760789340372233)100:0.09905068534448933926)100:0.08787200743074638498,(Alligator_mississippiensis:0.13136209456915109994,Alligator_sinensis:0.14285064762451948894)100:0.04301891488485296011)100:0.13363912332584551579)100:0.24937116200045911230,(((Chrysemys_picta:0.23505275387457377767,Pelodiscus_sinensis_AY962573_1:0.30262853268611950019)100:0.16317556484655251769,Anolis_carolinensis:0.73613813344039635833)95:0.06386641610933843638,(Struthio_camelus:0.18575957411463808744,((Taeniopygia_guttata:0.21082802868212949243,Melopsittacus_undulatus:0.20934709639936494030)70:0.03039734803072308839,((Gallus_gallus:0.08195016021232449932,Meleagris_gallopavo:0.13440305041147573850)100:0.10724595571849923625,Anas_platyrhynchos:0.18833258368763897139)99:0.03643427044830779837)64:0.03974887896318573394)100:0.22258484628691593832)100:0.24937116200045911230);

[Partitions: 12S 16S stems, 12S 16S loops, ATP6, ATP8, COX1, COX2, COX3, ND1, ND2, ND3, ND4, ND4L, ND5, ND6, CYB; Data set: protein-coding, rDNAs]
tree 4_reference_builds=(Meleagris_gallopavo:0.15096353464194584015,(Anas_platyrhynchos:0.20875984942584638326,((Melopsittacus_undulatus:0.24298403301578064273,Taeniopygia_guttata:0.24495245679356425494)85:0.03800879684287192251,(Struthio_camelus:0.20348580875940178170,((((Gavialis_gangeticus:0.08445160631696373155,Tomistoma_schlegelii:0.11645036942242695255)100:0.09985982755611377826,((Mecistops_NC_010639_1:0.09413998051167452030,Osteolaemus_NC_009728_1:0.14342537870740876271)100:0.04105887261189358761,((Voay_3101_Osteolaemus_ref:0.00261586927163484943,(Voay_3103_Osteolaemus_ref:0.00122156051378585610,(Voay_3103_C_porosus_ref:0.00032664216887252461,Voay_3101_C_porosus_ref:0.00000100000050002909)78:0.00066897341947398843)62:0.00051643161024521583)100:0.06628268820561460106,((Crocodylus_suchus33:0.03853733794691566183,(Crocodylus_niloticus36:0.02697201566505832288,(Crocodylus_rhombifer:0.02918466451706183684,(Crocodylus_moreletii:0.02535093170121414941,(Crocodylus_acutus:0.00550646828302448973,Crocodylus_intermedius:0.00728960725003479845)100:0.02306872003789100373)49:0.00259110220375483860)100:0.00480416969501985033)100:0.01020625951691287760)100:0.02240548984518266409,((Crocodylus_porosus:0.06674163992021465985,(Crocodylus_palustris:0.04088655006791905994,Crocodylus_siamensis:0.04686461766407163526)100:0.01138535608185881759)97:0.00599198748990464793,((Crocodylus_mindorensis:0.03011876982942136849,Crocodylus_novaeguineae:0.02906638992973422167)100:0.03011086322864943779,Crocodylus_johnstoni:0.06345576518084956874)100:0.00999496689727723264)82:0.00652867290685632453)100:0.03549443592914211520)100:0.04685789688050299301)100:0.12383829463566112250)100:0.17415884161883887771,((Alligator_mississippiensis:0.14692785424465845678,Alligator_sinensis:0.15677991534302257448)100:0.04688318280583601838,((Paleosuchus_palpebrosus:0.05497220307906192788,Paleosuchus_trigonatus:0.05295916661688122168)100:0.08001597002385821278,(((Caiman_yacare:0.01006523007557489323,Caiman_crocodilus:0.02004432511491092972)100:0.05985908841598365504,Caiman_latirostris:0.05060929192931396675)100:0.01840508233183786591,Melanosuchus_niger:0.08131517600774101906)100:0.10814583866922565514)100:0.10395644377867052643)100:0.15580990866016153351)100:0.59660518424700115236,(Anolis_carolinensis:0.83474418831002028529,(Chrysemys_picta:0.28178941245997607412,Pelodiscus_sinensis_AY962573_1:0.36051088495508448739)100:0.20134057505179936420)93:0.07568896089101631586)100:0.28144872789895392096)81:0.04544443698864864684)99:0.03989326848978488882)100:0.12661095602725649933,Gallus_gallus:0.09164812638995442629);
tree 3101_Osteolaemus_reference_build=((((Gallus_gallus:0.09141786279820997285,Meleagris_gallopavo:0.15011718374504848250)100:0.12564671533898108535,Anas_platyrhynchos:0.20782016280686818610)99:0.03964157879703885529,(Melopsittacus_undulatus:0.24100408207729259735,Taeniopygia_guttata:0.24343005700589684381)84:0.03758882477640004827)81:0.04514084243939257834,((((Alligator_mississippiensis:0.14587597465010776476,Alligator_sinensis:0.15662557273179358863)100:0.04632630196396857192,((Paleosuchus_palpebrosus:0.05506938021597023586,Paleosuchus_trigonatus:0.05275269947440348189)100:0.07986134869161197469,(Melanosuchus_niger:0.08106100947747789387,(Caiman_latirostris:0.05055571661293056102,(Caiman_crocodilus:0.02001884875046514717,Caiman_yacare:0.01006310355575056915)100:0.05971221958952489806)100:0.01844298163205473906)100:0.10758797995692910565)100:0.10369798520207038073)100:0.15449312079909982565,((Gavialis_gangeticus:0.08506345419108693462,Tomistoma_schlegelii:0.11522794196022231872)100:0.09907650888916350040,((Mecistops_NC_010639_1:0.09692471410639399987,Osteolaemus_NC_009728_1:0.13887053525250270258)100:0.03938590863457838709,(Voay_3101_Osteolaemus_ref:0.05358907930256803093,((Crocodylus_suchus33:0.03874281981712870276,(Crocodylus_niloticus36:0.02693685621938808616,(Crocodylus_rhombifer:0.02917693659030478129,(Crocodylus_moreletii:0.02539187332063504859,(Crocodylus_intermedius:0.00729244914249517831,Crocodylus_acutus:0.00550142344829895272)100:0.02298031184105453484)46:0.00259617690530849696)100:0.00477253430556539692)100:0.01009656974157431032)100:0.02205338947290704649,((Crocodylus_johnstoni:0.06309230534673092305,(Crocodylus_mindorensis:0.03006561470139488407,Crocodylus_novaeguineae:0.02904746860105920231)100:0.03011707739579552734)100:0.01007086151739264995,(Crocodylus_porosus:0.06674352923317686259,(Crocodylus_siamensis:0.04676661948105592659,Crocodylus_palustris:0.04079881994410335805)100:0.01128361229877263873)92:0.00627031438949613926)59:0.00594790235774704350)100:0.04580281941199151885)100:0.03422346725585970195)100:0.12384282269730152726)100:0.17308356349993386791)100:0.59093728990018845604,(Anolis_carolinensis:0.82679208117637992270,(Pelodiscus_sinensis_AY962573_1:0.35664656884645618007,Chrysemys_picta:0.27884120891495717265)100:0.19902417318945667124)93:0.07479495442603377453)100:0.27944579488485571384,Struthio_camelus:0.20238435384436698206);
tree 3101_Cporosus_reference_build=((((Gallus_gallus:0.09183560755303363243,Meleagris_gallopavo:0.15111758634018468417)100:0.12686040056345124216,Anas_platyrhynchos:0.20932745581450387662)99:0.03996299615179326609,(Taeniopygia_guttata:0.24532442423325764858,Melopsittacus_undulatus:0.24345198818261637452)85:0.03806008190178827161)81:0.04539982246993230774,((((Alligator_mississippiensis:0.14715442710767609458,Alligator_sinensis:0.15712231850937860567)100:0.04684920558053090600,((Paleosuchus_palpebrosus:0.05515683426921742794,Paleosuchus_trigonatus:0.05300504943664645363)100:0.08027107652214596212,(Melanosuchus_niger:0.08144900198962951032,(Caiman_latirostris:0.05069676203956813981,(Caiman_crocodilus:0.02006865715577593051,Caiman_yacare:0.01008399540724886669)100:0.05994659656431563372)100:0.01842492099918775772)100:0.10835435967850667871)100:0.10424994028369194421)100:0.15622266639520993037,((Gavialis_gangeticus:0.08473506681688701414,Tomistoma_schlegelii:0.11636579672599114965)100:0.09978390662919715826,((Mecistops_NC_010639_1:0.09361144496978025809,Osteolaemus_NC_009728_1:0.14433894979573302919)100:0.04232801115538205317,(Voay_3101_C_porosus_ref:0.06617631029283457811,((Crocodylus_suchus33:0.03863400733356084360,(Crocodylus_niloticus36:0.02700964379474223367,(Crocodylus_rhombifer:0.02923721857567129420,(Crocodylus_moreletii:0.02538985589716429361,(Crocodylus_intermedius:0.00729660452400239697,Crocodylus_acutus:0.00551606797496859754)100:0.02308183146294758015)48:0.00258635495270766137)100:0.00478822066329695657)100:0.01014365807338685199)100:0.02193378322400816108,((Crocodylus_johnstoni:0.06337194518939848198,(Crocodylus_mindorensis:0.03016701385755178946,Crocodylus_novaeguineae:0.02909538873675124315)100:0.03029402728808667025)100:0.00991018508122068834,(Crocodylus_porosus:0.06675739933548978378,(Crocodylus_siamensis:0.04698765104126223502,Crocodylus_palustris:0.04089204891430336941)100:0.01156013551074095910)98:0.00599426642611022940)91:0.00687600322878100401)100:0.03357551395893720175)100:0.04766078276129336044)100:0.12258828650948266903)100:0.17483359034479337146)100:0.59690765191786010480,(Anolis_carolinensis:0.83503433999114484720,(Pelodiscus_sinensis_AY962573_1:0.36022893782085996239,Chrysemys_picta:0.28176592399227456953)100:0.20110142053853163890)93:0.07576315515695701552)100:0.28182193848019782001,Struthio_camelus:0.20392232462347859023);
tree 3103_Osteolaemus_reference_build=(Pelodiscus_sinensis_AY962573_1:0.35630305665887612721,(Anolis_carolinensis:0.82537689212743126088,(((((Meleagris_gallopavo:0.15030492480004314926,Gallus_gallus:0.09145737901429358552)100:0.12553103628173159501,Anas_platyrhynchos:0.20792708432902420879)99:0.03952605283381694506,(Melopsittacus_undulatus:0.24082397616995079859,Taeniopygia_guttata:0.24347973577332662765)85:0.03753927456366486226)81:0.04522980276599239402,Struthio_camelus:0.20244501222327557222)100:0.27872842053134566642,(((Alligator_sinensis:0.15652780361915646923,Alligator_mississippiensis:0.14620263944818850943)100:0.04632717223775263682,((Melanosuchus_niger:0.08125576262322668775,(Caiman_latirostris:0.05062757044677350382,(Caiman_yacare:0.01006552953266437976,Caiman_crocodilus:0.02005845768296500575)100:0.05978601866418530031)100:0.01835866553538817447)100:0.10744871953445019053,(Paleosuchus_trigonatus:0.05278723963961116233,Paleosuchus_palpebrosus:0.05519066773917059160)100:0.08001878479528855281)100:0.10365670803248491771)100:0.15449976995558992177,((Tomistoma_schlegelii:0.11528064456659456449,Gavialis_gangeticus:0.08520878019438743456)100:0.09849666028105279192,((Mecistops_NC_010639_1:0.09596451026704386211,Osteolaemus_NC_009728_1:0.14048252341993780479)100:0.04015224094429072077,(Voay_3103_Osteolaemus_ref:0.03974560632271220695,((Crocodylus_suchus33:0.03865252199615964307,(Crocodylus_niloticus36:0.02686321629534013655,(((Crocodylus_acutus:0.00549790468270322952,Crocodylus_intermedius:0.00731376903517872226)100:0.02301048166219483992,Crocodylus_moreletii:0.02542453626580172543)45:0.00260737883943227330,Crocodylus_rhombifer:0.02926733812998296227)100:0.00484732375398669920)100:0.01009538450189243451)100:0.02173283116494723749,((Crocodylus_johnstoni:0.06312165881940910717,(Crocodylus_novaeguineae:0.02913929971146866915,Crocodylus_mindorensis:0.03004930625953504061)100:0.03027189223164860818)100:0.01035148861553743423,(Crocodylus_porosus:0.06683760998215709792,(Crocodylus_palustris:0.04066595937438838293,Crocodylus_siamensis:0.04699306095566022773)100:0.01107088084504333561)91:0.00617383743113352791)73:0.00617817461986046486)100:0.04529342058547969341)100:0.03188375015192464190)100:0.12427410335269746533)100:0.17337177167521300447)100:0.58949248772307027977)94:0.07475761429365944399)100:0.19836346080020542115,Chrysemys_picta:0.27918256458410067866);
tree 3103_Cporosus_reference_build=((((Gallus_gallus:0.09178842686161706177,Meleagris_gallopavo:0.15065603626674781146)100:0.12619794138388926164,Anas_platyrhynchos:0.20856910579494175595)99:0.03988911974067359256,(Taeniopygia_guttata:0.24466277800408856025,Melopsittacus_undulatus:0.24225398090043642751)85:0.03784743696835547039)81:0.04527605837750939277,((((Alligator_mississippiensis:0.14666173181143424276,Alligator_sinensis:0.15685939382325880809)100:0.04638966238723348651,((Paleosuchus_palpebrosus:0.05514997492750819269,Paleosuchus_trigonatus:0.05292954246106568866)100:0.08020907909292324112,(Melanosuchus_niger:0.08133247136242571784,(Caiman_latirostris:0.05068915583413331760,(Caiman_crocodilus:0.02006748719361022351,Caiman_yacare:0.01007486830459605742)100:0.05985767361817342924)100:0.01841237355441924239)100:0.10795984537659869540)100:0.10418899199152804880)100:0.15553961775834040937,((Gavialis_gangeticus:0.08526832470052009283,Tomistoma_schlegelii:0.11552724714615096591)100:0.09867496404648108677,((Mecistops_NC_010639_1:0.09515736012339663652,Osteolaemus_NC_009728_1:0.14226983066194548444)100:0.04215079073343931670,(Voay_3103_C_porosus_ref:0.05488123369610571622,((Crocodylus_suchus33:0.03845117277895195029,(Crocodylus_niloticus36:0.02703650806228771394,(Crocodylus_rhombifer:0.02928484882969394770,(Crocodylus_moreletii:0.02538737535305944995,(Crocodylus_intermedius:0.00731649249738899801,Crocodylus_acutus:0.00549711278575656243)100:0.02305159873452161667)46:0.00259213246573532187)100:0.00473059677529905596)100:0.01030921819810480013)100:0.02366218248403291133,((Crocodylus_johnstoni:0.06313842538456354569,(Crocodylus_mindorensis:0.03002467853587472910,Crocodylus_novaeguineae:0.02921993156163640512)100:0.03031266322403707372)100:0.01033855552693163996,(Crocodylus_porosus:0.06691066859525263144,(Crocodylus_siamensis:0.04710014166482007214,Crocodylus_palustris:0.04073579415420758298)100:0.01123098389518629135)85:0.00578198316108847685)45:0.00504508330044565415)100:0.03216935132921576457)100:0.04614633639686079036)100:0.12328158675878433947)100:0.17457175959303614099)100:0.59463427541300917234,(Anolis_carolinensis:0.83134206906600749409,(Pelodiscus_sinensis_AY962573_1:0.35863245663701864840,Chrysemys_picta:0.28082049084776383729)100:0.20003464337864115818)93:0.07503483386733324212)100:0.28083425224131058906,Struthio_camelus:0.20335187655124523087);

[Partitions: 12S, 16S, 1st, 2nd, 3rd; Data set: protein-coding, rDNAs]
tree Full_Matrix_4_reference_builds=(Pelodiscus_sinensis_AY962573_1:0.73721532354213448190,(Anolis_carolinensis:1.66184470413707319203,(((((Paleosuchus_palpebrosus:0.10893557027883890576,Paleosuchus_trigonatus:0.11315597109859459879)100:0.18078663866711097707,(Melanosuchus_niger:0.17522870807935711501,(Caiman_latirostris:0.10144624876597066465,(Caiman_yacare:0.01838563072469390908,Caiman_crocodilus:0.04043485938299548610)100:0.12873441009463218454)100:0.04005109485288546600)100:0.25007401984176758081)100:0.23749142759914820822,(Alligator_mississippiensis:0.31052263032308274893,Alligator_sinensis:0.33341652999780357902)100:0.09940398111406056891)100:0.32685274906643424497,((Gavialis_gangeticus:0.17612842080986468307,Tomistoma_schlegelii:0.24031704623325469972)100:0.21944016477488170747,((Osteolaemus_NC_009728_1:0.29283825342158809057,Mecistops_NC_010639_1:0.19542027560558705712)100:0.08913820586552342884,(((Voay_3101_C_porosus_ref:0.00000100000050002909,Voay_3103_C_porosus_ref:0.00060254360032824771)65:0.00000100000050002909,(Voay_3101_Osteolaemus_ref:0.00503978788689075918,Voay_3103_Osteolaemus_ref:0.00215665174150066457)49:0.00216872658776328569)100:0.13144007200417870407,((Crocodylus_suchus33:0.07500914036028279164,(Crocodylus_niloticus36:0.05093179979927819206,(Crocodylus_rhombifer:0.05471934464640842294,((Crocodylus_acutus:0.01024528554667038759,Crocodylus_intermedius:0.01326960263899869784)100:0.04327226700428315337,Crocodylus_moreletii:0.04921357869766532223)31:0.00465105242897964968)98:0.00833469332493896875)100:0.01841793873721098845)100:0.04525382635266302772,((Crocodylus_johnstoni:0.12389291175226699315,(Crocodylus_novaeguineae:0.05551204409165209908,Crocodylus_mindorensis:0.05756298324993965043)100:0.06010186963463211990)100:0.01907835401761024188,(Crocodylus_porosus:0.12792965638022080199,(Crocodylus_palustris:0.07841081836638887081,Crocodylus_siamensis:0.09089079052908718981)100:0.02347368511717298767)91:0.01059479272304124017)85:0.01236596505658540956)100:0.07316178281002093386)100:0.09919995277639988285)100:0.26781538160220663691)100:0.39628758866829821850)100:1.30861219717896726245,(((Anas_platyrhynchos:0.47866215510049781034,(Meleagris_gallopavo:0.31873515155868487048,Gallus_gallus:0.20064622922152930418)100:0.28746367673944350773)100:0.09626582334209463077,(Melopsittacus_undulatus:0.55728773766064632067,Taeniopygia_guttata:0.57943851270707313894)90:0.08597264781289401525)92:0.11683344817599775056,Struthio_camelus:0.42085907067722722052)100:0.60652118517876074666)96:0.16648930308353890317)100:0.40460017504164569324,Chrysemys_picta:0.57338610798248346168);
tree Full_Matrix_3101_Osteolaemus_reference_build=(Pelodiscus_sinensis_AY962573_1:0.73084142936621154796,(Anolis_carolinensis:1.64577820295735133271,((((Tomistoma_schlegelii:0.23774596054706670367,Gavialis_gangeticus:0.17712175566628668433)100:0.21704455268979458427,((Osteolaemus_NC_009728_1:0.28274994236641409762,Mecistops_NC_010639_1:0.20185180985004347320)100:0.08607082120353784505,(Voay_3101_Osteolaemus_ref:0.11062254807862847983,((Crocodylus_suchus33:0.07514807223264709235,((Crocodylus_rhombifer:0.05458149768144847369,(Crocodylus_moreletii:0.04907270334101172804,(Crocodylus_intermedius:0.01328625413091231999,Crocodylus_acutus:0.01021395148779039551)100:0.04315386261958132491)59:0.00479335965581516223)99:0.00798144172993387607,Crocodylus_niloticus36:0.05095276139167473350)100:0.01843551826184652159)100:0.04517116513472462652,((Crocodylus_johnstoni:0.12273211088191289531,(Crocodylus_mindorensis:0.05724431988221434509,Crocodylus_novaeguineae:0.05560543265623785203)100:0.06024694172738959130)99:0.01892027299431784521,(Crocodylus_porosus:0.12834733753043156557,(Crocodylus_palustris:0.07836486274397133633,Crocodylus_siamensis:0.09028854851785247937)100:0.02288336696698952885)87:0.01123983151955080043)64:0.01103406090795534984)100:0.09498097277759812163)100:0.07143409025681310420)100:0.26772470723997232600)100:0.39475511750857544824,(((((Caiman_yacare:0.01832134628959950981,Caiman_crocodilus:0.04036237120990764787)100:0.12832593521593615993,Caiman_latirostris:0.10105074930425457513)100:0.03983622468029853619,Melanosuchus_niger:0.17434198005276774213)100:0.24857919463717736974,(Paleosuchus_palpebrosus:0.10903764719765640656,Paleosuchus_trigonatus:0.11238339096992262800)100:0.17998199534149525447)100:0.23603688576447423575,(Alligator_mississippiensis:0.30830476854501032147,Alligator_sinensis:0.33213727364171857781)100:0.09875616910057617714)100:0.32511635103184893802)100:1.29842307455697247853,((((Meleagris_gallopavo:0.31670191468361963416,Gallus_gallus:0.20001137262451443299)100:0.28575446487059247280,Anas_platyrhynchos:0.47610289035945968505)100:0.09550511222977149661,(Melopsittacus_undulatus:0.55329600071794360350,Taeniopygia_guttata:0.57555734749684739349)89:0.08588235415470971135)91:0.11626330421812428040,Struthio_camelus:0.41851161908169687287)100:0.60289888873352881493)96:0.16477579314662238463)100:0.39950470083631406393,Chrysemys_picta:0.56943344243776661262);
tree Full_Matrix_3101_Cporosus_reference_build=(Chrysemys_picta:0.57271848329599850391,(Anolis_carolinensis:1.65895234636447330701,((((Tomistoma_schlegelii:0.24054502323553522691,Gavialis_gangeticus:0.17579906760327790316)100:0.21850094469311970302,((Osteolaemus_NC_009728_1:0.29371087877010926270,Mecistops_NC_010639_1:0.19440069619101618681)100:0.09161543431170321439,(Voay_3101_C_porosus_ref:0.12885893238426643359,((Crocodylus_suchus33:0.07521943851403997683,(Crocodylus_niloticus36:0.05098072080585426546,(Crocodylus_rhombifer:0.05472872388356870427,(Crocodylus_moreletii:0.04923642931787938770,(Crocodylus_acutus:0.01024570945276005902,Crocodylus_intermedius:0.01327484915878699746)100:0.04323603018363581657)53:0.00464608340625530334)98:0.00831865697691888499)100:0.01821889953528952819)100:0.04380672726169359404,((Crocodylus_porosus:0.12746942260297328131,(Crocodylus_siamensis:0.09075838348301364100,Crocodylus_palustris:0.07869586901654214428)100:0.02381865469850937000)91:0.01056357422255853155,(Crocodylus_johnstoni:0.12357934531591016625,(Crocodylus_mindorensis:0.05770323275174792099,Crocodylus_novaeguineae:0.05540818301124150053)100:0.06049239974949128379)100:0.01899217180308533301)92:0.01340424315977976032)100:0.06986269491716043389)100:0.09930170759063292052)100:0.26503711685250780361)100:0.39702317265443448635,((Alligator_sinensis:0.33339566520070806899,Alligator_mississippiensis:0.31029092371615613066)100:0.09924425810621012589,((Paleosuchus_palpebrosus:0.10901976149835160279,Paleosuchus_trigonatus:0.11304791976356030891)100:0.18084359072445205241,(Melanosuchus_niger:0.17502101219253851649,((Caiman_crocodilus:0.04041001637859396867,Caiman_yacare:0.01839610137436916912)100:0.12861322585086357173,Caiman_latirostris:0.10141842584729425514)100:0.04009692200889329594)100:0.24986537512450007759)100:0.23756078979763586845)100:0.32668849047586867584)100:1.30766360523574554087,((((Gallus_gallus:0.20053183818471023714,Meleagris_gallopavo:0.31853926471376603491)100:0.28735949299127877543,Anas_platyrhynchos:0.47867387499633184955)100:0.09627764192974319624,(Taeniopygia_guttata:0.57896074730443547462,Melopsittacus_undulatus:0.55705800009648165361)90:0.08607844813292610253)92:0.11662865686497697615,Struthio_camelus:0.42100122677241513802)100:0.60613084000151384867)95:0.16660465029635634915)100:0.40401871071464173779,Pelodiscus_sinensis_AY962573_1:0.73611891000893836523);
tree Full_Matrix_3103_Osteolaemus_reference_build=(Mecistops_NC_010639_1:0.19786718893919230666,((Voay_3103_Osteolaemus_ref:0.08249773126801243639,((Crocodylus_suchus33:0.07498174467991923497,(Crocodylus_niloticus36:0.05061327613990092983,(Crocodylus_rhombifer:0.05452007587902063523,(Crocodylus_moreletii:0.04900464249211883283,(Crocodylus_acutus:0.01017907131894491522,Crocodylus_intermedius:0.01326316364182989968)100:0.04300400317722045257)55:0.00477750835620193836)98:0.00815956876820741507)100:0.01813303555492712729)100:0.04401016906160196140,(((Crocodylus_palustris:0.07792785570900340186,Crocodylus_siamensis:0.09033853732710475648)100:0.02269764473678308539,Crocodylus_porosus:0.12773922223678446652)81:0.01103158486980988784,(Crocodylus_johnstoni:0.12233541208602886907,(Crocodylus_novaeguineae:0.05562584630570421851,Crocodylus_mindorensis:0.05692200695627590290)100:0.06011621306742354759)100:0.01933525850196717369)71:0.01178714757598726785)100:0.09294250318669762534)100:0.06625683190731218586,((Tomistoma_schlegelii:0.23741400194433182058,Gavialis_gangeticus:0.17579652598020614751)100:0.21482040937151222759,(((Alligator_mississippiensis:0.30720869430320907334,Alligator_sinensis:0.33007921054715999576)100:0.09838298141566743926,((Melanosuchus_niger:0.17360266427914375353,(Caiman_latirostris:0.10080637623889804333,(Caiman_yacare:0.01829995129242860050,Caiman_crocodilus:0.04022313919408913169)100:0.12779305640322541349)100:0.03974617929954175205)100:0.24699556269306155443,(Paleosuchus_trigonatus:0.11200629418778186575,Paleosuchus_palpebrosus:0.10864742565590540524)100:0.17941998370194936485)100:0.23451710578704676458)100:0.32317951536646716271,((((Anas_platyrhynchos:0.47401607265849876605,(Gallus_gallus:0.19889756627823806934,Meleagris_gallopavo:0.31564374321569244053)100:0.28431834375326447972)100:0.09479440628663501900,(Melopsittacus_undulatus:0.55041664121008238020,Taeniopygia_guttata:0.57215866702894024876)90:0.08550231776138587925)91:0.11584164073174701981,Struthio_camelus:0.41654337100640298486)100:0.59859490219108080211,(Anolis_carolinensis:1.63355172689574024147,(Chrysemys_picta:0.56701033790020038960,Pelodiscus_sinensis_AY962573_1:0.72627817925538062926)100:0.39621474292291691821)96:0.16371997481635899852)100:1.28983294285766980636)100:0.39312590512520539932)100:0.26657236732174566241)100:0.08674855409688624064,Osteolaemus_NC_009728_1:0.28487819527803615038);
tree Full_Matrix_3103_Cporosus_reference_build=(Chrysemys_picta:0.57041112632837043250,(Anolis_carolinensis:1.64588921752101624563,((((Gavialis_gangeticus:0.17639867549585355744,Tomistoma_schlegelii:0.23826674217688767476)100:0.21627548122615261605,((Mecistops_NC_010639_1:0.19726340474302758721,Osteolaemus_NC_009728_1:0.28943354667921256107)100:0.09104455849471060347,(Voay_3103_C_porosus_ref:0.10253452372570115436,((Crocodylus_suchus33:0.07472404433224928699,(Crocodylus_niloticus36:0.05081454197758200619,(Crocodylus_rhombifer:0.05466502024861244480,((Crocodylus_acutus:0.01020373166985131391,Crocodylus_intermedius:0.01329516179924726191)100:0.04317355743150542297,Crocodylus_moreletii:0.04911598237914470422)56:0.00479493200727062769)98:0.00815927138496282123)100:0.01860511812362428824)100:0.04809829166843841708,((Crocodylus_porosus:0.12751559444371965424,(Crocodylus_siamensis:0.09082502975213166407,Crocodylus_palustris:0.07815858196646023603)100:0.02323969390795144543)62:0.01016556192118718560,(Crocodylus_johnstoni:0.12296602846386517349,(Crocodylus_mindorensis:0.05692922786721206496,Crocodylus_novaeguineae:0.05596485064302200024)100:0.06039427613984087867)100:0.01922351677120403418)46:0.00961118382254735372)100:0.06865373268213727231)100:0.09375176675844154595)100:0.26487868916859308444)100:0.39600439854286878516,(((Melanosuchus_niger:0.17424073175415152881,(Caiman_latirostris:0.10113260946867799750,(Caiman_yacare:0.01839421189120148126,Caiman_crocodilus:0.04027628640667675619)100:0.12826663621464953757)100:0.03999784514061181101)100:0.24853203483111005467,(Paleosuchus_trigonatus:0.11250157656410159079,Paleosuchus_palpebrosus:0.10886983093150233437)100:0.18016401402558701594)100:0.23640826241462803425,(Alligator_mississippiensis:0.30884522039706380214,Alligator_sinensis:0.33169953066212976012)100:0.09847998180728562145)100:0.32516704221456715906)100:1.30057661564656701358,(((Anas_platyrhynchos:0.47632325897143185101,(Meleagris_gallopavo:0.31680391817062053539,Gallus_gallus:0.20008268758011743538)100:0.28619941321729591710)100:0.09572937304132485281,(Taeniopygia_guttata:0.57594456733618037969,Melopsittacus_undulatus:0.55382800864079817504)90:0.08572792644354407243)92:0.11654689424240984030,Struthio_camelus:0.41901349508716795311)100:0.60292433330348360609)95:0.16525889836233284558)100:0.40076889077947319695,Pelodiscus_sinensis_AY962573_1:0.73141416000378356443);

[Partitions: 12S 16S stems, 12S 16S loops, 1st, 2nd, 3rd; Data set: protein-coding, rDNAs]
4_reference_builds=(Pelodiscus_sinensis_AY962573_1:0.73366785669320766505,(Anolis_carolinensis:1.67230179623774888320,((((Anas_platyrhynchos:0.47196106930531028789,(Meleagris_gallopavo:0.31971183212934600748,Gallus_gallus:0.19859188163238267189)100:0.28853710441968033473)100:0.09650084585547306915,(Melopsittacus_undulatus:0.56013284774258131904,Taeniopygia_guttata:0.57021442525771381948)87:0.08532890276018963160)89:0.11527629460546488793,Struthio_camelus:0.41734655453917379742)100:0.60537673220260967977,(((((((Crocodylus_niloticus36:0.05066169120102113899,(Crocodylus_rhombifer:0.05450351509787729892,((Crocodylus_intermedius:0.01326201206514068288,Crocodylus_acutus:0.01016387928249883575)100:0.04321369434363572792,Crocodylus_moreletii:0.04909938914378785685)38:0.00469249845399760147)98:0.00840880991923969104)100:0.01855463212001077708,Crocodylus_suchus33:0.07427681831825694303)100:0.04555895881440934908,((Crocodylus_porosus:0.12795705079798461168,(Crocodylus_palustris:0.07843051956238629441,Crocodylus_siamensis:0.09034068940401049352)100:0.02327932896981306163)93:0.01060023583864141798,(Crocodylus_johnstoni:0.12378645043060523823,(Crocodylus_novaeguineae:0.05503871109882802620,Crocodylus_mindorensis:0.05744627576340444880)100:0.05990569724654459111)100:0.01910833072873754923)86:0.01202024295442328909)100:0.07322618348047900405,((Voay_3103_Osteolaemus_ref:0.00214872925020164352,Voay_3101_Osteolaemus_ref:0.00499517594938591464)53:0.00214153456839871487,(Voay_3101_C_porosus_ref:0.00000100000050002909,Voay_3103_C_porosus_ref:0.00060117230226926709)67:0.00000100000050002909)100:0.13075141611260948649)100:0.10019217866037744002,(Mecistops_NC_010639_1:0.19430049088254072731,Osteolaemus_NC_009728_1:0.29283536689196665304)100:0.08913093456614695764)100:0.27018354697567259493,(Tomistoma_schlegelii:0.24086295684910785653,Gavialis_gangeticus:0.17415755070036950669)100:0.21742961646430877809)100:0.39929387625765794256,((Alligator_mississippiensis:0.30872777110744009654,Alligator_sinensis:0.32900154460121955324)100:0.10023410763776620380,((Paleosuchus_trigonatus:0.11162005769348225248,Paleosuchus_palpebrosus:0.10964413852513732461)100:0.18143107804897706803,(Melanosuchus_niger:0.17322033565771574604,((Caiman_yacare:0.01829182307329216967,Caiman_crocodilus:0.04028718650955964709)100:0.12837260932871197294,Caiman_latirostris:0.10110916835306356376)100:0.04007667204711833076)100:0.24907060232647884601)100:0.23801822855922707967)100:0.32630786948882201104)100:1.33447906379068514937)95:0.16781790699015888824)100:0.41027998030897450121,Chrysemys_picta:0.58014997884437624620);
3101_Osteolaemus_reference_build=(Paleosuchus_trigonatus:0.11092452838542088411,((Melanosuchus_niger:0.17243702405052496740,(Caiman_latirostris:0.10077713118395774383,(Caiman_yacare:0.01824890359583873634,Caiman_crocodilus:0.04023623990331561678)100:0.12804188511736117051)100:0.03990345289612929475)100:0.24770901966735947575,((Alligator_mississippiensis:0.30675121009692984941,Alligator_sinensis:0.32792738278111249750)100:0.09954929010608615236,(((Gavialis_gangeticus:0.17561038634501835443,Tomistoma_schlegelii:0.23806382829190406158)100:0.21522364188371373439,((Voay_3101_Osteolaemus_ref:0.10914572098499933372,(((Crocodylus_niloticus36:0.05063735717703801015,(Crocodylus_rhombifer:0.05439818611516190200,(Crocodylus_moreletii:0.04899289929707418417,(Crocodylus_intermedius:0.01328581374594798789,Crocodylus_acutus:0.01013967381762877727)100:0.04311873963936094928)64:0.00483302017228430005)99:0.00814830139457346260)100:0.01855475785668406555,Crocodylus_suchus33:0.07448483779490647216)100:0.04555108498430759240,((Crocodylus_porosus:0.12832539608719611968,(Crocodylus_palustris:0.07842651342915789303,Crocodylus_siamensis:0.08979495388311156678)100:0.02278970834885118632)89:0.01116548293018523701,(Crocodylus_johnstoni:0.12276272838348080418,(Crocodylus_mindorensis:0.05712388317533506621,Crocodylus_novaeguineae:0.05518788573590129032)100:0.06003322451253190195)100:0.01900268430507281656)66:0.01066796880169421438)100:0.09535611666087426275)100:0.07224470263483603882,(Mecistops_NC_010639_1:0.20083071954755224442,Osteolaemus_NC_009728_1:0.28281066968605755862)100:0.08606968137592556356)100:0.27008655218569088685)100:0.39798856390437692410,(((((Meleagris_gallopavo:0.31784727894855979713,Gallus_gallus:0.19803571602648864514)100:0.28681785466701686937,Anas_platyrhynchos:0.46981638698752425931)100:0.09580821558786944969,(Melopsittacus_undulatus:0.55664440845405827041,Taeniopygia_guttata:0.56672954428574484620)87:0.08534925183586018760)89:0.11462198728675775106,Struthio_camelus:0.41543128552503449935)100:0.60212802509315810351,(Anolis_carolinensis:1.65718591108555601821,(Chrysemys_picta:0.57598199094242952256,Pelodiscus_sinensis_AY962573_1:0.72803826642644220435)100:0.40507597272003925681)96:0.16656308021682289522)100:1.32357408305091395206)100:0.32473743397408511013)100:0.23677246993112555096)100:0.18069826019701018538,Paleosuchus_palpebrosus:0.10978995180364745088);
3101_Cporosus_reference_build=(Chrysemys_picta:0.57971148904895719589,(Anolis_carolinensis:1.67035509543160420876,((((Tomistoma_schlegelii:0.24129895670219791981,Gavialis_gangeticus:0.17410207469451319251)100:0.21673017496561647333,((Osteolaemus_NC_009728_1:0.29405208770522200945,Mecistops_NC_010639_1:0.19350701911554402113)100:0.09174116508527847824,(Voay_3101_C_porosus_ref:0.12835853249796461140,((Crocodylus_suchus33:0.07455890899465929256,(Crocodylus_niloticus36:0.05076135198638265927,(Crocodylus_rhombifer:0.05459360209627617949,(Crocodylus_moreletii:0.04916580880613696802,(Crocodylus_acutus:0.01017731690994427667,Crocodylus_intermedius:0.01328171852555863099)100:0.04322631530568393776)64:0.00468719798559503846)99:0.00839630572768019535)100:0.01837381375196484035)100:0.04411072764009831698,((Crocodylus_porosus:0.12766951465346018657,(Crocodylus_siamensis:0.09035868893707416083,Crocodylus_palustris:0.07875587374440584654)100:0.02365634179365199222)93:0.01063318902223108278,(Crocodylus_johnstoni:0.12359422317451332352,(Crocodylus_mindorensis:0.05765476562219168377,Crocodylus_novaeguineae:0.05498524074613674040)100:0.06033869192830011718)100:0.01900873952232269223)94:0.01306835265656570294)100:0.07002170988224279413)100:0.10038189060729657553)100:0.26753693498608954737)100:0.40048681609518999025,((Alligator_sinensis:0.32934893579325735802,Alligator_mississippiensis:0.30895871009798042683)100:0.10009097054527875403,((Paleosuchus_palpebrosus:0.10984236302225311444,Paleosuchus_trigonatus:0.11164326317836606450)100:0.18163362730472173978,(Melanosuchus_niger:0.17319188700571724882,((Caiman_crocodilus:0.04030847070676959326,Caiman_yacare:0.01832968978539930086)100:0.12849551862790761780,Caiman_latirostris:0.10114146950991434459)100:0.04016317911986589523)100:0.24912562026445378427)100:0.23836464408218532851)100:0.32638966260911012052)100:1.33439801560480031384,((((Gallus_gallus:0.19869327815613135879,Meleagris_gallopavo:0.31976826353053056096)100:0.28866667695724756992,Anas_platyrhynchos:0.47243584219600004426)100:0.09657497626342857744,(Taeniopygia_guttata:0.57030667624659825421,Melopsittacus_undulatus:0.56061887452757408479)87:0.08558126809142324598)89:0.11512540745774382800,Struthio_camelus:0.41783736056263837133)100:0.60581757283659221081)96:0.16813564742410877506)100:0.40978355235032443149,Pelodiscus_sinensis_AY962573_1:0.73330491711410739075);
3103_Osteolaemus_reference_build=(Pelodiscus_sinensis_AY962573_1:0.72426063576458077353,(Anolis_carolinensis:1.64662000246548512195,(((((Paleosuchus_palpebrosus:0.10963543586341203961,Paleosuchus_trigonatus:0.11063573673101678718)100:0.18028846434181214353,(Melanosuchus_niger:0.17200380505933318687,((Caiman_crocodilus:0.04016682280785088821,Caiman_yacare:0.01824584822120543792)100:0.12773872090837873339,Caiman_latirostris:0.10065367593843284333)100:0.03977124530554645293)100:0.24644287960270636062)100:0.23571785017114704752,(Alligator_sinensis:0.32608327283234378458,Alligator_mississippiensis:0.30626037701658770374)100:0.09914367290257798671)100:0.32293408326532146990,((Gavialis_gangeticus:0.17454584192188737912,Tomistoma_schlegelii:0.23812030626125696431)100:0.21296413709400344172,((Mecistops_NC_010639_1:0.19739920356552489999,Osteolaemus_NC_009728_1:0.28525191909049890659)100:0.08688825787663458089,(Voay_3103_Osteolaemus_ref:0.08102496191194093200,((Crocodylus_suchus33:0.07442691665613411500,(Crocodylus_niloticus36:0.05043127625718302198,(Crocodylus_rhombifer:0.05441946177015858505,(Crocodylus_moreletii:0.04900455220281647178,(Crocodylus_acutus:0.01012152704638559671,Crocodylus_intermedius:0.01328180822390353892)100:0.04303698442061840851)63:0.00482631873925955680)98:0.00828471363568969617)100:0.01827674167063652808)100:0.04434806718812610293,((Crocodylus_porosus:0.12802319778039700227,(Crocodylus_siamensis:0.08994332641535292272,Crocodylus_palustris:0.07815994758182230606)100:0.02259254455019795577)84:0.01096516239491163169,(Crocodylus_johnstoni:0.12252746033250699886,(Crocodylus_novaeguineae:0.05530215144491792273,Crocodylus_mindorensis:0.05688828526750285691)100:0.06006519889006863705)100:0.01956029198720589390)75:0.01153754901996386847)100:0.09308943226548695160)100:0.06710377722307918347)100:0.26929047599490885112)100:0.39718271806776128674)100:1.31618628473602217177,(Struthio_camelus:0.41398516526611794930,((Anas_platyrhynchos:0.46816919118258648602,(Meleagris_gallopavo:0.31701167173620242723,Gallus_gallus:0.19718256174357093324)100:0.28556114396409149059)100:0.09512816508649285518,(Melopsittacus_undulatus:0.55443041350611055318,Taeniopygia_guttata:0.56391488294981328977)88:0.08519353248904625031)90:0.11437686029579254010)100:0.59867804318773110150)95:0.16586981448358009694)100:0.40182809069865627061,Chrysemys_picta:0.57422343305076928299);
3103_Cporosus_reference_build=(Chrysemys_picta:0.57710853884846080586,(Anolis_carolinensis:1.65787549272181045090,(((((Gallus_gallus:0.19822791059269215252,Meleagris_gallopavo:0.31805409860907379871)100:0.28731130416463274146,Anas_platyrhynchos:0.47012349600285774365)100:0.09597763076400078752,(Melopsittacus_undulatus:0.55758693694089034310,Taeniopygia_guttata:0.56717148298640829296)88:0.08535916979714149033)90:0.11494797446326635026,Struthio_camelus:0.41616368391969871254)100:0.60243616366469865397,((((Melanosuchus_niger:0.17256293712940390384,(Caiman_latirostris:0.10090367596223301372,(Caiman_yacare:0.01832907066632262147,Caiman_crocodilus:0.04018374154243139346)100:0.12812654835379586049)100:0.03997765214701779618)100:0.24779880377848687023,(Paleosuchus_trigonatus:0.11106549296373731395,Paleosuchus_palpebrosus:0.10977656658324530525)100:0.18103613066260465514)100:0.23730184846727173098,(Alligator_mississippiensis:0.30753129682481072926,Alligator_sinensis:0.32761514456617696345)100:0.09929340723236951272)100:0.32501860742571075935,((Gavialis_gangeticus:0.17503868803961614153,Tomistoma_schlegelii:0.23879830837930446363)100:0.21414361576633922368,((Osteolaemus_NC_009728_1:0.28971650616684968549,Mecistops_NC_010639_1:0.19657108377116688791)100:0.09114428575664072774,(Voay_3103_C_porosus_ref:0.10284328130414753522,((Crocodylus_suchus33:0.07412608597282953349,(Crocodylus_niloticus36:0.05061591676235223380,(Crocodylus_rhombifer:0.05453809948687722564,((Crocodylus_acutus:0.01013692028648449130,Crocodylus_intermedius:0.01330322898120931720)100:0.04316931333926418701,Crocodylus_moreletii:0.04905680425766159591)64:0.00483489718798980634)98:0.00823304049594441797)100:0.01870783545054166899)100:0.04832120556569641928,((Crocodylus_johnstoni:0.12300254057141481179,(Crocodylus_novaeguineae:0.05555353213029660953,Crocodylus_mindorensis:0.05689432521716765445)100:0.06026604287161718004)100:0.01937130567670281370,(Crocodylus_porosus:0.12781955560827154561,(Crocodylus_siamensis:0.09044439912538621007,Crocodylus_palustris:0.07825215668938802216)100:0.02304230813528874988)67:0.01013092216302363853)50:0.00943128251948272336)100:0.06798616270640825410)100:0.09508816972074193852)100:0.26765290470776087473)100:0.39964877330372666764)100:1.32672757372118010899)95:0.16721812347684236744)100:0.40626539993801641382,Pelodiscus_sinensis_AY962573_1:0.72883529979311578728);

Partitions: 12S 16S stems, 12S 16S loops, 1st, 2nd; Data set: protein-coding (no 3rd), rDNAs]
tree 4_reference_builds=((Gallus_gallus:0.03685157942324617658,Meleagris_gallopavo:0.06266292220498022314)100:0.05798559535230784351,((Melopsittacus_undulatus:0.10939826657725276737,Taeniopygia_guttata:0.11731884195301675589)73:0.01399254687650111281,(Struthio_camelus:0.06969055970038240400,((((Alligator_sinensis:0.08802561158396561558,Alligator_mississippiensis:0.07880739261179325883)100:0.02139924447354302553,((Paleosuchus_trigonatus:0.03111321286275910841,Paleosuchus_palpebrosus:0.02843736794803184906)100:0.04543254752533564672,(Melanosuchus_niger:0.04385111986207990836,((Caiman_crocodilus:0.01086928552543051964,Caiman_yacare:0.00424196643033513017)100:0.03363474353258871091,Caiman_latirostris:0.02382918901335204231)100:0.01068004075973206894)100:0.07292855619196242367)100:0.06169858378692238271)100:0.07270103800838215169,((Gavialis_gangeticus:0.03247606226033917382,Tomistoma_schlegelii:0.05356369696535506764)100:0.04520232413854603781,((Osteolaemus_NC_009728_1:0.07283940400631165601,Mecistops_NC_010639_1:0.03742270745494856443)100:0.02136601604507023383,((Voay_3101_Osteolaemus_ref:0.00277399787729244469,(Voay_3103_Osteolaemus_ref:0.00042729326895266724,(Voay_3101_C_porosus_ref:0.00000100000050002909,Voay_3103_C_porosus_ref:0.00045605256000107029)63:0.00051433588154319921)64:0.00079650324474575280)100:0.02209454260111758453,((Crocodylus_suchus33:0.01835047569577411344,(Crocodylus_niloticus36:0.01027159668609200181,((Crocodylus_intermedius:0.00289273889528817666,Crocodylus_acutus:0.00288779423140636798)100:0.00982324305940264313,(Crocodylus_rhombifer:0.01132419977010434495,Crocodylus_moreletii:0.01050289070499314976)60:0.00132230767869635974)96:0.00262824944153588341)100:0.00488866773324693471)100:0.00854309773072058423,((Crocodylus_porosus:0.03062585123170364493,(Crocodylus_siamensis:0.02107223871826403513,Crocodylus_palustris:0.01663668875226279736)99:0.00542882384058814005)65:0.00237982357865953575,(Crocodylus_johnstoni:0.03307666729660398847,(Crocodylus_novaeguineae:0.01327416546180810661,Crocodylus_mindorensis:0.01526860292330531679)100:0.01446910617225028416)94:0.00483568623425005735)61:0.00282013284075118735)100:0.01716687039495604777)100:0.02424497662573649182)100:0.06044513761964159793)100:0.10125485200574307898)100:0.37622581527236620413,(Anolis_carolinensis:0.41196843148786455036,(Pelodiscus_sinensis_AY962573_1:0.18715842868616389127,Chrysemys_picta:0.12786711173951650911)100:0.09225871387389107670)94:0.04115362827766605447)100:0.16086573291045025424)88:0.02297711700774690557)95:0.01617600401222171747,Anas_platyrhynchos:0.08103631792466650663);
tree 3101_Osteolaemus_reference_build=(Alligator_sinensis:0.08767726691832418429,(((Paleosuchus_trigonatus:0.03092213951867401819,Paleosuchus_palpebrosus:0.02834339729838325495)100:0.04517432224891917286,(Melanosuchus_niger:0.04359782928563566556,((Caiman_yacare:0.00422882007745366013,Caiman_crocodilus:0.01081179336866228656)100:0.03345453430972647468,Caiman_latirostris:0.02371477096586694505)100:0.01063541808701573554)100:0.07250574560797630463)100:0.06122752087574619834,((((((Crocodylus_suchus33:0.01843123530893641185,(Crocodylus_niloticus36:0.01029763302080032895,((Crocodylus_acutus:0.00287165101963399779,Crocodylus_intermedius:0.00288208023262238704)100:0.00983072437710803479,(Crocodylus_moreletii:0.01047849495091341711,Crocodylus_rhombifer:0.01124256941378785034)57:0.00129881745779599975)94:0.00250244662736891872)100:0.00484979320092897292)100:0.00873949251819633802,((Crocodylus_johnstoni:0.03267292479102368308,(Crocodylus_mindorensis:0.01507819937122848071,Crocodylus_novaeguineae:0.01328993592844716042)100:0.01449157824370853054)87:0.00475180109550500922,(Crocodylus_porosus:0.03030252671263092973,(Crocodylus_palustris:0.01673815065865079041,Crocodylus_siamensis:0.02079214621116308448)98:0.00529804769892367172)56:0.00267562430347745945)40:0.00230687431308588100)100:0.01994289172343646083,Voay_3101_Osteolaemus_ref:0.02034154795250721348)100:0.01944706550366034209,(Osteolaemus_NC_009728_1:0.07043546420877039305,Mecistops_NC_010639_1:0.03901125704277818435)100:0.02050513945458269302)100:0.06055840145845152456,(Gavialis_gangeticus:0.03249447834800177348,Tomistoma_schlegelii:0.05311790528052819788)100:0.04540060226199822691)100:0.10074670516510103591,((Struthio_camelus:0.06936838650586096833,((Melopsittacus_undulatus:0.10876889631966737970,Taeniopygia_guttata:0.11664268090044567494)73:0.01389724970996966853,(Anas_platyrhynchos:0.08063456948027809823,(Gallus_gallus:0.03671414983805179610,Meleagris_gallopavo:0.06229997836903651554)100:0.05764191368209691663)95:0.01605543069799355085)88:0.02282245457145974307)100:0.15954002671647965483,(Anolis_carolinensis:0.40751660851493753945,(Chrysemys_picta:0.12689439708612737512,Pelodiscus_sinensis_AY962573_1:0.18529976738551171001)100:0.09107304297587928699)94:0.04058457333360136060)100:0.37217756566321769096)100:0.07198789554183895878)100:0.02127737076197612140,Alligator_mississippiensis:0.07825271507736265841);
tree 3101_Cporosus_reference_build=(Chrysemys_picta:0.12745428644145839758,(Anolis_carolinensis:0.41043370860779937459,((((Tomistoma_schlegelii:0.05345212585363833674,Gavialis_gangeticus:0.03248323185797141049)100:0.04492031006086118911,((Osteolaemus_NC_009728_1:0.07281474118803803186,Mecistops_NC_010639_1:0.03726573559433766364)100:0.02198361627653609360,(Voay_3101_C_porosus_ref:0.02158604740676092759,((Crocodylus_suchus33:0.01830253549484402859,(Crocodylus_niloticus36:0.01028211335532326284,((Crocodylus_acutus:0.00288596862085745620,Crocodylus_intermedius:0.00288995536081220741)100:0.00980342491270467208,(Crocodylus_moreletii:0.01048605064274022412,Crocodylus_rhombifer:0.01132418940310175003)62:0.00132442007645984451)96:0.00260609599858295819)100:0.00490713076773595901)100:0.00823041266834389357,((Crocodylus_porosus:0.03070015834501894220,(Crocodylus_palustris:0.01661585880796436279,Crocodylus_siamensis:0.02105855102637900142)98:0.00544489984855337818)67:0.00238325851151508254,(Crocodylus_johnstoni:0.03304231933134320343,(Crocodylus_mindorensis:0.01526658078184371485,Crocodylus_novaeguineae:0.01325538133429341771)100:0.01452132907230625596)91:0.00470228352009170302)73:0.00309352228358392200)100:0.01679638151954522540)100:0.02374758583016344307)100:0.05965422511064059213)100:0.10156535630807135562,((Alligator_sinensis:0.08798706922315083223,Alligator_mississippiensis:0.07869068194684385176)100:0.02134405404787503499,((Paleosuchus_palpebrosus:0.02843068016518491767,Paleosuchus_trigonatus:0.03110038090296405808)100:0.04540650763307047671,(Melanosuchus_niger:0.04381909127955164324,((Caiman_crocodilus:0.01086331736272406687,Caiman_yacare:0.00423805494929204146)100:0.03360642867722080096,Caiman_latirostris:0.02381778518743812162)100:0.01066412835444182847)100:0.07287353752679370800)100:0.06167118979549071622)100:0.07237771177695793978)100:0.37508862120743524660,(((Anas_platyrhynchos:0.08098885149619762525,(Gallus_gallus:0.03685502306763496078,Meleagris_gallopavo:0.06258392134232332316)100:0.05794325137117415508)95:0.01615674112162722789,(Melopsittacus_undulatus:0.10930492880943239176,Taeniopygia_guttata:0.11719768975665090238)72:0.01401776086307029295)88:0.02294782562013555557,Struthio_camelus:0.06964503001909233548)100:0.16057951777200743515)95:0.04111234835126474640)100:0.09185746402932311316,Pelodiscus_sinensis_AY962573_1:0.18669243878710459206);
tree 3103_Osteolaemus_reference_build=(Alligator_sinensis:0.08727920192601051896,(((Paleosuchus_trigonatus:0.03087323430898204421,Paleosuchus_palpebrosus:0.02821340102253878240)100:0.04508183307516640259,(Melanosuchus_niger:0.04344359345418181972,((Caiman_yacare:0.00421471571965586003,Caiman_crocodilus:0.01078229727612131650)100:0.03334421954019400197,Caiman_latirostris:0.02365085756685110507)100:0.01061215703585489251)100:0.07214894079360315016)100:0.06103264754253204250,((((((Crocodylus_suchus33:0.01828991182599525034,(Crocodylus_niloticus36:0.01029318955882434564,((Crocodylus_acutus:0.00287278859626241469,Crocodylus_intermedius:0.00286505320946082997)100:0.00979727984578558295,(Crocodylus_moreletii:0.01046359034476926179,Crocodylus_rhombifer:0.01119818360142878222)57:0.00131244028098760862)95:0.00244971233863082883)100:0.00487637665072842164)100:0.00852568661243443236,(((Crocodylus_mindorensis:0.01498603208980959535,Crocodylus_novaeguineae:0.01329901251007084735)100:0.01443909013493934780,Crocodylus_johnstoni:0.03259006197535924132)84:0.00468724701365105540,(Crocodylus_porosus:0.03019126481006971160,(Crocodylus_siamensis:0.02073619212077700696,Crocodylus_palustris:0.01667635430421078591)98:0.00533726372790136860)58:0.00260294310311197635)51:0.00257033233337564115)97:0.01760565097748530844,Voay_3103_Osteolaemus_ref:0.01612101600992249528)100:0.01969086713415744982,(Osteolaemus_NC_009728_1:0.07020473752218588104,Mecistops_NC_010639_1:0.03901581962741624415)100:0.02151507209313488489)100:0.05979466651562492102,(Gavialis_gangeticus:0.03231905031560980412,Tomistoma_schlegelii:0.05297098013154873802)100:0.04460234501075772268)100:0.10108020577980258992,((Struthio_camelus:0.06914126364344574949,((Melopsittacus_undulatus:0.10831173068023225436,Taeniopygia_guttata:0.11617445049648963962)72:0.01387544571565881880,(Anas_platyrhynchos:0.08036870583156226211,(Gallus_gallus:0.03661660280483308716,Meleagris_gallopavo:0.06207860768745536439)100:0.05741696087915953289)95:0.01598030969136459215)88:0.02273336768239801395)100:0.15863335955873611449,(Anolis_carolinensis:0.40481881095752181299,(Chrysemys_picta:0.12636364881437456287,Pelodiscus_sinensis_AY962573_1:0.18431991669207956064)100:0.09042878060857897915)95:0.04037814940384448076)100:0.37002528147843832818)100:0.07149704240817413015)100:0.02117694713722180835,Alligator_mississippiensis:0.07806022567775651455);
tree 3103_Cporosus_reference_build=(Paleosuchus_trigonatus:0.03099980248825356596,((Melanosuchus_niger:0.04364947203559344652,(Caiman_latirostris:0.02375051220926617176,(Caiman_yacare:0.00422892028528655019,Caiman_crocodilus:0.01082912749713704596)100:0.03348835949372798437)100:0.01064408130045914683)100:0.07255289480358460830,((Alligator_mississippiensis:0.07834094177433888195,Alligator_sinensis:0.08776435887179497020)100:0.02124353942330585443,(((Gavialis_gangeticus:0.03284616719850734501,Tomistoma_schlegelii:0.05278625666388578330)100:0.04497702697564957830,((Voay_3103_C_porosus_ref:0.02002492391770081814,(((Crocodylus_niloticus36:0.01042679921336999403,((Crocodylus_intermedius:0.00287260299517777757,Crocodylus_acutus:0.00288769479904003607)100:0.00987053696500028548,(Crocodylus_rhombifer:0.01126242094155197743,Crocodylus_moreletii:0.01048533108435292099)55:0.00127174220300971209)94:0.00242097014439086790)100:0.00499668979472110177,Crocodylus_suchus33:0.01817647336785629605)100:0.00907088435436270366,(((Crocodylus_mindorensis:0.01503037460575281856,Crocodylus_novaeguineae:0.01340936113072050198)100:0.01461572700305149505,Crocodylus_johnstoni:0.03264922741218848762)81:0.00448920521879562443,(Crocodylus_porosus:0.03038508431875726681,(Crocodylus_palustris:0.01656371583891299779,Crocodylus_siamensis:0.02103890280215514955)98:0.00554695101458723902)45:0.00242169137950975968)33:0.00244014865543681382)100:0.01453992858005950448)100:0.02308106972178165794,(Mecistops_NC_010639_1:0.03876661901430530910,Osteolaemus_NC_009728_1:0.07091752545797069818)100:0.02237597720747630178)100:0.05951174635387896511)100:0.10119288528630898671,((Struthio_camelus:0.06942953613320150541,(((Meleagris_gallopavo:0.06234890979976563663,Gallus_gallus:0.03677457238308046855)100:0.05770669466842585915,Anas_platyrhynchos:0.08072822357554523820)95:0.01607089180789533084,(Melopsittacus_undulatus:0.10886400851667284162,Taeniopygia_guttata:0.11676282331451803831)73:0.01396293394537301280)88:0.02285564246453025000)100:0.15964057139447018763,(Anolis_carolinensis:0.40805154430058804271,(Chrysemys_picta:0.12704234893327129297,Pelodiscus_sinensis_AY962573_1:0.18546473842808564036)100:0.09112583651765428228)95:0.04092090633279307083)100:0.37338568582995429468)100:0.07172828878611159364)100:0.06139822780236148941)100:0.04525679471342150539,Paleosuchus_palpebrosus:0.02833376701641533366);

[Partitions: no partitions; Data set: protein-coding]
tree 4_reference_builds=(((((((Crocodylus_suchus33:0.03776919890811659963,(Crocodylus_niloticus36:0.02887534584663298265,(Crocodylus_rhombifer:0.03080477526587661538,(Crocodylus_moreletii:0.02535223786462232134,(Crocodylus_acutus:0.00579909504214455064,Crocodylus_intermedius:0.00765297477225922607)100:0.02363524426449939084)56:0.00301176632290651568)95:0.00440957007847374207)100:0.01019838442387164222)100:0.02422667752728826021,((Crocodylus_johnstoni:0.06367210559204813936,(Crocodylus_novaeguineae:0.02915052446448412882,Crocodylus_mindorensis:0.03068998890020770143)100:0.02907752675095552283)99:0.00924466996228414002,(Crocodylus_porosus:0.06729423621368060826,(Crocodylus_siamensis:0.04672309662196238306,Crocodylus_palustris:0.04338284785269647115)100:0.01220560004998043693)88:0.00601190956777424099)79:0.00723027014024306761)100:0.03275561088779703478,((Voay_3103_Osteolaemus_ref:0.00172086227945487252,Voay_3101_Osteolaemus_ref:0.00106672210821518701)64:0.00023618657229610847,(Voay_3103_C_porosus_ref:0.00039926292352500311,Voay_3101_C_porosus_ref:0.00000100000050002909)78:0.00039927718396934732)100:0.06691913070896554627)100:0.04296716520198792799,(Mecistops_NC_010639_1:0.09342128632134615029,Osteolaemus_NC_009728_1:0.13553505460417886175)100:0.04091540216022016702)100:0.10541004564523503984,(Tomistoma_schlegelii:0.11346483754479681771,Gavialis_gangeticus:0.08445305037281204685)100:0.09072648274958436398)100:0.14804193801169196476,((Alligator_mississippiensis:0.12844082915828780589,Alligator_sinensis:0.13396281626545789023)100:0.04888241975105248049,((Melanosuchus_niger:0.08061561067008934933,((Caiman_crocodilus:0.02041295565557906672,Caiman_yacare:0.01070496666909561030)100:0.05483145304220631011,Caiman_latirostris:0.05183917209475022436)99:0.01589214160230892348)100:0.08862957751887980129,(Paleosuchus_palpebrosus:0.05433010443447936627,Paleosuchus_trigonatus:0.04818869262802596282)100:0.06485848220097394090)100:0.08720635335007705102)100:0.11692479366765047566)100:0.22552348692064622115,(((Melopsittacus_undulatus:0.18943246893524678942,(Struthio_camelus:0.21358147153505213645,(Anas_platyrhynchos:0.18776272445147348944,(Meleagris_gallopavo:0.13866064100329211772,Gallus_gallus:0.07791570386964993822)100:0.09587611841080834196)99:0.03495126800258496064)65:0.02376830093035491379)68:0.03617381430465229503,Taeniopygia_guttata:0.17574504774808766272)100:0.20073012748678045747,(Anolis_carolinensis:0.65886688940477811105,(Chrysemys_picta:0.25664351610619190458,Pelodiscus_sinensis_AY962573_1:0.29503949946817464856)100:0.15801104880615265968)98:0.06118132842112997127)100:0.22552348692064622115);
tree 3101_Osteolaemus_reference_build=(((((((Crocodylus_suchus33:0.03794489004967211560,((Crocodylus_rhombifer:0.03077521670240875376,((Crocodylus_acutus:0.00578312374405235297,Crocodylus_intermedius:0.00764223776754428645)100:0.02349165164892412852,Crocodylus_moreletii:0.02535723501421201925)53:0.00301730405252059091)95:0.00424066071869165680,Crocodylus_niloticus36:0.02886388824607947004)100:0.01008007067336507898)100:0.02372915690053835000,(((Crocodylus_palustris:0.04321257277847276312,Crocodylus_siamensis:0.04649838557205228373)100:0.01220851625909342118,Crocodylus_porosus:0.06702473268629677294)83:0.00623128426942061529,(Crocodylus_johnstoni:0.06313331673239269692,(Crocodylus_novaeguineae:0.02916084056202438574,Crocodylus_mindorensis:0.03048582557596302145)100:0.02911014894581720816)96:0.00911488161699255603)63:0.00686201105091995608)100:0.04285218076727626002,Voay_3101_Osteolaemus_ref:0.05337316395385172108)100:0.03073763070070893028,(Mecistops_NC_010639_1:0.09553180484251511118,Osteolaemus_NC_009728_1:0.13141955947888939171)100:0.03878229663287544732)100:0.10496806342968242887,(Gavialis_gangeticus:0.08469186334219055978,Tomistoma_schlegelii:0.11210343573663242300)100:0.08923636292397113534)100:0.14668896844872597596,(((Paleosuchus_trigonatus:0.04798105511495900227,Paleosuchus_palpebrosus:0.05422198327927860856)100:0.06453357040269235012,(Melanosuchus_niger:0.08019663611616842380,(Caiman_latirostris:0.05167395443829347207,(Caiman_yacare:0.01069177921671209813,Caiman_crocodilus:0.02033547050928746769)100:0.05455132836901047805)99:0.01589578740165021112)100:0.08791446732966291810)100:0.08651562309021605668,(Alligator_sinensis:0.13351341418293771746,Alligator_mississippiensis:0.12737196209447154693)100:0.04838877660304731487)100:0.11549324525405819941)100:0.22183581871522606299,((Anolis_carolinensis:0.64978654640225219641,(Pelodiscus_sinensis_AY962573_1:0.29059958661670864943,Chrysemys_picta:0.25277010260132115604)100:0.15518202074622899911)97:0.05998511556848102472,(Taeniopygia_guttata:0.17438279419976887574,(Melopsittacus_undulatus:0.18742920343210214829,(Struthio_camelus:0.21171126932223771622,((Meleagris_gallopavo:0.13769946140939906543,Gallus_gallus:0.07748064414487836060)100:0.09491891902237963030,Anas_platyrhynchos:0.18664344394174833819)99:0.03458769370454739533)63:0.02350840871464109430)67:0.03566067524642918540)100:0.19763436134999529115)100:0.22183581871522606299);
tree 3101_Cporosus_reference_build=(((((((((Crocodylus_rhombifer:0.03083633509849921517,(Crocodylus_moreletii:0.02542017436239037143,(Crocodylus_intermedius:0.00766136462490748030,Crocodylus_acutus:0.00580838376917367210)100:0.02362985532260582222)55:0.00301176882553597222)95:0.00440694168714068826,Crocodylus_niloticus36:0.02892580167205616518)100:0.01015948205979711957,Crocodylus_suchus33:0.03786065361608718927)100:0.02377105884430905439,((Crocodylus_johnstoni:0.06370526473460197403,(Crocodylus_mindorensis:0.03072914276234637795,Crocodylus_novaeguineae:0.02918512771026929992)100:0.02918528743754333216)98:0.00919224104481339635,((Crocodylus_palustris:0.04344400734944169062,Crocodylus_siamensis:0.04677927754205172400)100:0.01241779396329275448,Crocodylus_porosus:0.06719637636550131188)89:0.00600028802179394631)87:0.00757912749963649077)100:0.03035514800394245247,Voay_3101_C_porosus_ref:0.06675562965503509250)100:0.04422368590889892009,(Osteolaemus_NC_009728_1:0.13621034922348834728,Mecistops_NC_010639_1:0.09292856451361061754)100:0.04193237205789209637)100:0.10425674331320580746,(Gavialis_gangeticus:0.08458049063021896852,Tomistoma_schlegelii:0.11346843937875392139)100:0.09067916646530668756)100:0.14852120754312428397,((Alligator_mississippiensis:0.12854940408759252257,Alligator_sinensis:0.13418685268593918969)100:0.04886408143062243720,((Paleosuchus_palpebrosus:0.05444630992296314864,Paleosuchus_trigonatus:0.04822924362755554722)100:0.06499729257715668174,(Melanosuchus_niger:0.08069952383121349604,((Caiman_yacare:0.01072638021410484213,Caiman_crocodilus:0.02042669517482985711)100:0.05487154549238652812,Caiman_latirostris:0.05190452012272443044)99:0.01592107072302662019)100:0.08869583132392719338)100:0.08735073612878024862)100:0.11703143215911640529)100:0.22536487580277753118,((Anolis_carolinensis:0.65864297393220572197,(Pelodiscus_sinensis_AY962573_1:0.29445451558481339216,Chrysemys_picta:0.25668187672209769046)100:0.15780393820687690920)97:0.06106544878522239539,(Taeniopygia_guttata:0.17592653349636916404,(Melopsittacus_undulatus:0.18958936513274060598,(Struthio_camelus:0.21380017241980225906,(Anas_platyrhynchos:0.18815477282521372859,(Meleagris_gallopavo:0.13875246962035145404,Gallus_gallus:0.07801312765105075653)100:0.09595169632785825742)99:0.03499111116247102804)63:0.02371981224563198334)67:0.03617786666917822969)100:0.20066201970272698474)100:0.22536487580277753118);
tree 3103_Osteolaemus_reference_build=(((((((Crocodylus_suchus33:0.03781111487311922953,(Crocodylus_niloticus36:0.02882651260801440823,(Crocodylus_rhombifer:0.03081436366521454404,((Crocodylus_intermedius:0.00765638467697750836,Crocodylus_acutus:0.00577175929481719280)100:0.02350061297095416835,Crocodylus_moreletii:0.02534932558612144199)53:0.00300835825593383189)95:0.00428581396647039793)100:0.01010189855159902665)100:0.02353052489918370030,((Crocodylus_porosus:0.06687731780311281793,(Crocodylus_siamensis:0.04662597246147213298,Crocodylus_palustris:0.04308147070860902234)100:0.01201781073883817323)76:0.00606691177904545697,(Crocodylus_johnstoni:0.06318168699698793744,(Crocodylus_mindorensis:0.03044045326444874688,Crocodylus_novaeguineae:0.02920809109695941819)100:0.02919742989497633306)97:0.00946660151889496503)67:0.00690445223214342096)100:0.04434448800918058126,Voay_3103_Osteolaemus_ref:0.04016540261231639486)100:0.02641278519265042798,(Osteolaemus_NC_009728_1:0.13263063813599965113,Mecistops_NC_010639_1:0.09426474398739878580)100:0.03922385585101607897)100:0.10543703610310449503,(Tomistoma_schlegelii:0.11222052669795538893,Gavialis_gangeticus:0.08453425948724890837)100:0.08898906377892999708)100:0.14651674080511695175,(((Paleosuchus_trigonatus:0.04797124868407975223,Paleosuchus_palpebrosus:0.05425011242712637211)100:0.06462007403095020031,(((Caiman_crocodilus:0.02033841646736486014,Caiman_yacare:0.01069653920851346141)100:0.05456335115401420022,Caiman_latirostris:0.05166704286368664634)99:0.01582500413462673353,Melanosuchus_niger:0.08025969950200423364)100:0.08772974248495796212)100:0.08645112634337934199,(Alligator_mississippiensis:0.12749246576030456857,Alligator_sinensis:0.13326395159690571091)100:0.04830579169293991448)100:0.11522417555775790743)100:0.22099357049086942872,(((Chrysemys_picta:0.25257558601679358512,Pelodiscus_sinensis_AY962573_1:0.28988511450072884656)100:0.15443392716862572311,Anolis_carolinensis:0.64790867545225239166)97:0.05975992197549451213,(Taeniopygia_guttata:0.17447862827145516063,(Melopsittacus_undulatus:0.18723486427628791007,(Struthio_camelus:0.21152862167178421160,((Gallus_gallus:0.07750330166210148142,Meleagris_gallopavo:0.13759875035426849532)100:0.09471868908515000685,Anas_platyrhynchos:0.18650617689412779532)98:0.03446564568126285477)63:0.02338370746438168599)67:0.03536753842956356225)100:0.19701365937688400387)100:0.22099357049086942872);
3103_Cporosus_reference_build=((((((((Crocodylus_johnstoni:0.06315916946558061684,(Crocodylus_mindorensis:0.03052851789028673477,Crocodylus_novaeguineae:0.02932276363381197681)100:0.02946554501101021975)98:0.00904444881161144132,(Crocodylus_suchus33:0.03776867169824304343,(Crocodylus_niloticus36:0.02884820218174231551,(Crocodylus_rhombifer:0.03093370256329207660,((Crocodylus_intermedius:0.00767838204531482577,Crocodylus_acutus:0.00577766868404243003)100:0.02360334428913237262,Crocodylus_moreletii:0.02536842020805156472)54:0.00303479207580125256)95:0.00426557909318016522)100:0.01031861398655286276)100:0.02902423337206340437)57:0.00440079288105986541,(Crocodylus_porosus:0.06695056189226575305,(Crocodylus_siamensis:0.04692933146904712527,Crocodylus_palustris:0.04303042161211578787)100:0.01203463428933280836)54:0.00404685615335802999)100:0.03188484950781265287,Voay_3103_C_porosus_ref:0.05574152312306138862)100:0.04218870613616215043,(Osteolaemus_NC_009728_1:0.13455639111700198884,Mecistops_NC_010639_1:0.09395452113914910808)100:0.04148224008421808745)100:0.10469226199342561434,(Tomistoma_schlegelii:0.11257784520701717701,Gavialis_gangeticus:0.08499061365464230522)100:0.08949263285075063912)100:0.14816301620258776062,(((Paleosuchus_trigonatus:0.04818272332829068999,Paleosuchus_palpebrosus:0.05435528146342593486)100:0.06489594904176608503,(((Caiman_crocodilus:0.02039698309619750530,Caiman_yacare:0.01071824273101481054)100:0.05477227493800467667,Caiman_latirostris:0.05183369919194420750)99:0.01591035236384136589,Melanosuchus_niger:0.08053527748864962310)100:0.08838706683652265694)100:0.08722493358736278790,(Alligator_mississippiensis:0.12822181756479228421,Alligator_sinensis:0.13388266910516100072)100:0.04850242246643838434)100:0.11664106435428292508)100:0.22396072355679483290,(((Chrysemys_picta:0.25532704249339160940,Pelodiscus_sinensis_AY962573_1:0.29285462019603192285)100:0.15680607547606500995,Anolis_carolinensis:0.65493089429284934155)97:0.06026824346700605101,(Taeniopygia_guttata:0.17558738833679948810,(Melopsittacus_undulatus:0.18871244965878056221,(Struthio_camelus:0.21302332484145716784,((Gallus_gallus:0.07793085276975363074,Meleagris_gallopavo:0.13824569931501654030)100:0.09548936504719446328,Anas_platyrhynchos:0.18755477073219165018)99:0.03488688058378861673)63:0.02361881210234740777)67:0.03584443355699342554)100:0.19974514449899161139)100:0.22396072355679483290);

[Partitions: ATP6, ATP8, COX1, COX2, COX3, ND1, ND2, ND3, ND4, ND4L, ND5, ND6, CYB; Data set: protein-coding]
4_reference_builds=((((Gavialis_gangeticus:0.08970178932758759993,Tomistoma_schlegelii:0.11379089588295751567)100:0.09831709257506938970,((Mecistops_NC_010639_1:0.09779578336665992189,Osteolaemus_NC_009728_1:0.13988260576172686922)100:0.04404941729205138351,((Voay_3101_Osteolaemus_ref:0.00116925848421925199,(Voay_3101_C_porosus_ref:0.00000100000050002909,(Voay_3103_Osteolaemus_ref:0.00259507863992254400,Voay_3103_C_porosus_ref:0.00021936437445939225)23:0.00035896662186182707)44:0.00088343451126932028)100:0.06428267956095305713,((Crocodylus_suchus33:0.03774269042887467424,(Crocodylus_niloticus36:0.02881900265082731546,(Crocodylus_rhombifer:0.03020605649080719546,((Crocodylus_intermedius:0.00747298988033177729,Crocodylus_acutus:0.00585745764708677733)100:0.02394028483228963569,Crocodylus_moreletii:0.02499952784571566472)74:0.00290227010854627113)95:0.00469131416880989860)100:0.01010878225375658537)100:0.02326706637394279284,((Crocodylus_porosus:0.06794855749950634571,(Crocodylus_siamensis:0.04756381892691224911,Crocodylus_palustris:0.04360517671384827459)99:0.01156422474594779974)94:0.00627264937788056618,(Crocodylus_johnstoni:0.06471860339789069216,(Crocodylus_mindorensis:0.03033873205824295233,Crocodylus_novaeguineae:0.02919447586541659354)100:0.02937664909805288299)99:0.00888127819559672918)86:0.00807523156849843451)100:0.03432373144540416116)100:0.04567958793535802781)100:0.11897651062453748483)100:0.18063361178683007280,(((Paleosuchus_palpebrosus:0.05631185107536566120,Paleosuchus_trigonatus:0.05020794112067657189)100:0.07235821388981440727,(((Caiman_crocodilus:0.02253997733846289930,Caiman_yacare:0.00989476583630577618)100:0.05865006907426305316,Caiman_latirostris:0.05300188906412514611)99:0.01622366696484649901,Melanosuchus_niger:0.08416003368857329081)100:0.10366304329117265182)100:0.11220319056863128915,(Alligator_mississippiensis:0.13790034614783630573,Alligator_sinensis:0.13871892498594520782)100:0.05168835056454271215)100:0.14160577055105155742)100:0.34104036432156104031,((Anolis_carolinensis:0.80650296576993807385,(Pelodiscus_sinensis_AY962573_1:0.34433185308076197373,Chrysemys_picta:0.29713590608832440854)100:0.18677691417502487181)94:0.06299699588417907725,(Taeniopygia_guttata:0.20317021232988702328,(Melopsittacus_undulatus:0.22502544232980567496,(Struthio_camelus:0.23791797290277932886,(Anas_platyrhynchos:0.20704235943180432367,(Meleagris_gallopavo:0.14669611675510074722,Gallus_gallus:0.08373641225629874230)100:0.11233032752450265723)99:0.04186782588840869124)71:0.02639052520857875644)70:0.03754507791327097582)100:0.25038049617275254244)100:0.34104036432156104031);
3101_Osteolaemus_reference_build=(((((((Crocodylus_suchus33:0.03808731800053016814,(Crocodylus_niloticus36:0.02877568510718379879,(Crocodylus_rhombifer:0.03014061282201980357,((Crocodylus_intermedius:0.00747039314850679419,Crocodylus_acutus:0.00583152058052057928)100:0.02378923433604411206,Crocodylus_moreletii:0.02499048840030540508)74:0.00296923690874002864)95:0.00445442406238973510)100:0.01002131943855219184)100:0.02254534610822093998,((Crocodylus_porosus:0.06770828005699446039,(Crocodylus_siamensis:0.04718537151775482191,Crocodylus_palustris:0.04368516103758246505)99:0.01152054261824408607)85:0.00661786081938663898,(Crocodylus_johnstoni:0.06399357979439922184,(Crocodylus_mindorensis:0.03030330555308136456,Crocodylus_novaeguineae:0.02904693243549499176)100:0.02948538427794185693)96:0.00902884110185619114)67:0.00741873971108663547)100:0.05122225191796100224,Voay_3101_Osteolaemus_ref:0.04750514701447188654)100:0.02803114425281087035,(Osteolaemus_NC_009728_1:0.13437631477239031508,Mecistops_NC_010639_1:0.10096061405377647346)100:0.04180060066385701822)100:0.11852816974471770683,(Tomistoma_schlegelii:0.11244266548178435960,Gavialis_gangeticus:0.09006833367232627841)100:0.09765330640672230389)100:0.17998498322052478016,(((Paleosuchus_trigonatus:0.04988842699092395361,Paleosuchus_palpebrosus:0.05627939319071165181)100:0.07181852602785820938,(((Caiman_crocodilus:0.02248312009675253187,Caiman_yacare:0.00988205624406447367)100:0.05837411206985464174,Caiman_latirostris:0.05278203965069692971)99:0.01615787971099670942,Melanosuchus_niger:0.08384027381158103143)100:0.10294765982542508631)100:0.11226542088803803665,(Alligator_mississippiensis:0.13674602893937851111,Alligator_sinensis:0.13824545778966898513)100:0.05088973500020307905)100:0.14048845974752416366)100:0.33740754052113935968,(((Chrysemys_picta:0.29387252457489848601,Pelodiscus_sinensis_AY962573_1:0.33969358488447071176)100:0.18404693955981207831,Anolis_carolinensis:0.79676783839809872667)87:0.06114164612987494501,(Taeniopygia_guttata:0.20115789591266605707,(Melopsittacus_undulatus:0.22199016887680034227,(Struthio_camelus:0.23551049040194069195,((Gallus_gallus:0.08318573889565392121,Meleagris_gallopavo:0.14558542096253995757)100:0.11076149488716818814,Anas_platyrhynchos:0.20551586958658776827)99:0.04138385798711392144)64:0.02608062722220510360)64:0.03698490091150396369)100:0.24764216833583016508)100:0.33740754052113935968);
3101_Cporosus_reference_build=(((((((Crocodylus_suchus33:0.03782844872029780120,(Crocodylus_niloticus36:0.02876640717888357193,(Crocodylus_rhombifer:0.03019446188228993785,((Crocodylus_intermedius:0.00747801144900242781,Crocodylus_acutus:0.00586731297878178779)100:0.02393453744133549818,Crocodylus_moreletii:0.02504318820109235552)75:0.00291289730365317402)95:0.00472830909116927524)100:0.01004928148120020834)100:0.02304822941976650275,((Crocodylus_porosus:0.06803678134165833113,(Crocodylus_siamensis:0.04758493579102247850,Crocodylus_palustris:0.04371253136017469454)99:0.01171035939842639956)93:0.00628430596509024341,(Crocodylus_johnstoni:0.06467214445652987032,(Crocodylus_mindorensis:0.03043518306850184069,Crocodylus_novaeguineae:0.02912020608286440895)100:0.02948683781686529948)98:0.00880007364987045980)89:0.00816693273457914579)100:0.02976041430635734814,Voay_3101_C_porosus_ref:0.06686471439968330599)100:0.04865931947243768568,(Osteolaemus_NC_009728_1:0.14049785438919068503,Mecistops_NC_010639_1:0.09757667807559523843)100:0.04543918759094692922)100:0.11735863247034850065,(Tomistoma_schlegelii:0.11347448464150521052,Gavialis_gangeticus:0.09012846269559898760)100:0.09826785579391843217)100:0.18144072775441213996,(((Paleosuchus_trigonatus:0.05022628884364439134,Paleosuchus_palpebrosus:0.05650732538352702672)100:0.07253672867444259376,(((Caiman_crocodilus:0.02256411122222401824,Caiman_yacare:0.00989650409800437933)100:0.05874066889741954428,Caiman_latirostris:0.05306882310100959066)99:0.01622950158501055076,Melanosuchus_niger:0.08429804585556269214)100:0.10390315090647835039)100:0.11273776798375914621,(Alligator_mississippiensis:0.13822483092861065357,Alligator_sinensis:0.13888386963394935836)100:0.05177016679317065356)100:0.14214365468734085907)100:0.34211806410219869345,(((Chrysemys_picta:0.29737770573001448549,Pelodiscus_sinensis_AY962573_1:0.34450847501367398706)100:0.18690569865536918459,Anolis_carolinensis:0.80818095451136162666)86:0.06275453692227504765,(Taeniopygia_guttata:0.20335718561733487353,(Melopsittacus_undulatus:0.22562181605333575529,(Struthio_camelus:0.23805582910046213518,((Gallus_gallus:0.08384946193914062651,Meleagris_gallopavo:0.14680853503562651952)100:0.11252958029544572749,Anas_platyrhynchos:0.20750887903799386525)99:0.04198296342073950388)63:0.02631616318685699174)64:0.03763648004787844420)100:0.25055310256094137644)100:0.34211806410219869345);
3103_Osteolaemus_reference_build=(((((((Crocodylus_suchus33:0.03799055222940485310,((Crocodylus_rhombifer:0.03025609670462053175,((Crocodylus_acutus:0.00581361106589039101,Crocodylus_intermedius:0.00748565668066299844)100:0.02377124638256567293,Crocodylus_moreletii:0.02507253854066768955)72:0.00293572054562822983)96:0.00452013368847042386,Crocodylus_niloticus36:0.02868380659159264906)100:0.01008076115563433239)100:0.02275816616934916992,(((Crocodylus_palustris:0.04349288257653104867,Crocodylus_siamensis:0.04768320148106168499)98:0.01111181043374826621,Crocodylus_porosus:0.06791335320866923042)82:0.00628791859454889534,(Crocodylus_johnstoni:0.06419026582970299710,(Crocodylus_novaeguineae:0.02918803019599103613,Crocodylus_mindorensis:0.03026267307030403031)100:0.02955624840154663299)98:0.00937073721689021290)75:0.00719211924642782635)100:0.05188969565082358210,Voay_3103_Osteolaemus_ref:0.04979356445502830519)99:0.02283042184122101650,(Mecistops_NC_010639_1:0.10026288093483190500,Osteolaemus_NC_009728_1:0.13575575696413252902)100:0.04313186180064024211)100:0.11941085781746250960,(Gavialis_gangeticus:0.09032231315996400167,Tomistoma_schlegelii:0.11248710258339185419)100:0.09688953875833360152)100:0.17987490353161408874,(((Paleosuchus_trigonatus:0.04995356209058381125,Paleosuchus_palpebrosus:0.05636907793556199253)100:0.07201710548018355751,(Melanosuchus_niger:0.08395402766107037951,(Caiman_latirostris:0.05286192256619835078,(Caiman_yacare:0.00986692039385501062,Caiman_crocodilus:0.02252916664269808550)100:0.05845873726865714187)99:0.01613544630536094954)100:0.10277439748453311152)100:0.11208866960467515905,(Alligator_sinensis:0.13803723259488515085,Alligator_mississippiensis:0.13751459516570718744)100:0.05113384407221486377)100:0.14106030905213914894)100:0.33776119039021662571,((Anolis_carolinensis:0.79704226136554401361,(Pelodiscus_sinensis_AY962573_1:0.33972379227209859032,Chrysemys_picta:0.29420485209244484626)100:0.18384162450074714723)88:0.06097012367239385694,(Taeniopygia_guttata:0.20159928641535895810,(Melopsittacus_undulatus:0.22242306096270492155,(Struthio_camelus:0.23564587349346738376,((Meleagris_gallopavo:0.14559600055103399940,Gallus_gallus:0.08328445711885043568)100:0.11072176660791797909,Anas_platyrhynchos:0.20570739242370389421)99:0.04143955178569284220)66:0.02612739763800463882)65:0.03685474988681819442)100:0.24767208365207249443)100:0.33776119039021662571);
3103_Cporosus_reference_build=((((((((Crocodylus_palustris:0.04340462205828474890,Crocodylus_siamensis:0.04781238145769720754)99:0.01140028207655752537,Crocodylus_porosus:0.06791485910098711554)61:0.00407442213107374069,((Crocodylus_johnstoni:0.06448746500589984387,(Crocodylus_novaeguineae:0.02939933066750214860,Crocodylus_mindorensis:0.03025071499548697904)100:0.02981042502378966272)99:0.00890245383224424341,(Crocodylus_suchus33:0.03777542993597542142,((Crocodylus_rhombifer:0.03036659971505289990,((Crocodylus_acutus:0.00584314866132972129,Crocodylus_intermedius:0.00749897002163525239)100:0.02387934252013990122,Crocodylus_moreletii:0.02509876855685918076)72:0.00297280861448901692)95:0.00447177960831543313,Crocodylus_niloticus36:0.02879733411235437662)100:0.01043422814254207909)100:0.02899546983583124390)56:0.00372723519122161858)100:0.03354070621389150519,Voay_3103_C_porosus_ref:0.05490701591961693467)100:0.04559846768451556592,(Mecistops_NC_010639_1:0.09945476425641330831,Osteolaemus_NC_009728_1:0.13864768894256990217)100:0.04557765286425654455)100:0.11913072167145702385,(Gavialis_gangeticus:0.09034293140228531749,Tomistoma_schlegelii:0.11340820341753850287)100:0.09745604717690908858)100:0.18213930684079851496,(((Paleosuchus_trigonatus:0.05019354801962052498,Paleosuchus_palpebrosus:0.05652663970058900700)100:0.07262050111699568100,(Melanosuchus_niger:0.08428402560765588247,(Caiman_latirostris:0.05308954934196255526,(Caiman_yacare:0.00989885932028667162,Caiman_crocodilus:0.02258064430858531743)100:0.05869655421356561459)99:0.01621111796283306039)100:0.10364191492836220820)100:0.11277217413105536381,(Alligator_sinensis:0.13877615692081649024,Alligator_mississippiensis:0.13830010647778279154)100:0.05147281487465263372)100:0.14229883969269552235)100:0.34151887443663275779,((Anolis_carolinensis:0.80629003771968188463,(Pelodiscus_sinensis_AY962573_1:0.34339839497709229166,Chrysemys_picta:0.29613048095502908508)100:0.18667454178823983391)88:0.06182439913711275381,(Taeniopygia_guttata:0.20340597281732311630,(Melopsittacus_undulatus:0.22494692739034785611,(Struthio_camelus:0.23772080131855355400,((Meleagris_gallopavo:0.14641526342691288387,Gallus_gallus:0.08391011305300152823)100:0.11194129429850199764,Anas_platyrhynchos:0.20724415648083835406)99:0.04204767975106731004)65:0.02650459764768137161)65:0.03733543933603573201)100:0.25037920035755317771)100:0.34151887443663275779);

[Partitions: 1st, 2nd; Data set: protein-coding (no 3rd)]
tree 4_reference_builds=(Paleosuchus_trigonatus:0.02533317364920710871,((Melanosuchus_niger:0.04140479205347159797,(Caiman_latirostris:0.02219806992820453490,(Caiman_crocodilus:0.01077956456183478198,Caiman_yacare:0.00411738116317912975)100:0.02812124826208238157)98:0.00798284513551597748)100:0.06108647234880588972,((Alligator_sinensis:0.06340849772749279634,Alligator_mississippiensis:0.06096036068958752413)100:0.02081588972306609026,(((Gavialis_gangeticus:0.02968502815124471339,Tomistoma_schlegelii:0.04568156670967869065)100:0.03626585417757627328,((((Crocodylus_suchus33:0.01434148313362259078,(Crocodylus_niloticus36:0.00947010343406909545,(Crocodylus_rhombifer:0.01038672655640501818,(Crocodylus_moreletii:0.00790455542519558942,(Crocodylus_intermedius:0.00260289665554829788,Crocodylus_acutus:0.00292759689451936329)100:0.00870510053309848063)64:0.00160548122660628882)82:0.00211706661367536218)99:0.00391589934732533822)100:0.00862484203362388034,((Crocodylus_porosus:0.02794715656899637857,(Crocodylus_palustris:0.01618186298396881093,Crocodylus_siamensis:0.01782343363232503919)91:0.00511729797258251955)38:0.00202858971383891194,(Crocodylus_johnstoni:0.03026941634342661391,(Crocodylus_mindorensis:0.01384880766559094985,Crocodylus_novaeguineae:0.01105867013379552288)100:0.01138628399394717161)45:0.00301388891288916199)55:0.00302387617017684353)100:0.01213973410015605110,((Voay_3103_Osteolaemus_ref:0.00000100000050002909,Voay_3101_Osteolaemus_ref:0.00000100000050002909)84:0.00173519176447137604,(Voay_3101_C_porosus_ref:0.00000100000050002909,Voay_3103_C_porosus_ref:0.00069934617528285333)67:0.00000100000050002909)100:0.01559736277948286717)100:0.02097415452558323151,(Osteolaemus_NC_009728_1:0.06139637449202010877,Mecistops_NC_010639_1:0.03256222525218519653)100:0.02051066136092727366)100:0.04977850618611597000)100:0.09113168858376342885,((((((Gallus_gallus:0.02287468533494396716,Meleagris_gallopavo:0.04669786297142421855)100:0.03876178209010225362,Anas_platyrhynchos:0.06109634878122519042)94:0.01396720364496948849,Struthio_camelus:0.06585221235310365073)57:0.00905946056475054329,Melopsittacus_undulatus:0.07057689949179332678)50:0.01255746742364150133,Taeniopygia_guttata:0.07774710591482206223)100:0.12104841036434517421,(Anolis_carolinensis:0.29955714302547092887,(Chrysemys_picta:0.11470834432856513718,Pelodiscus_sinensis_AY962573_1:0.15145384510894355223)100:0.06536172191193011238)96:0.03049260098985456108)100:0.31606351778099989192)100:0.05423098653205912084)100:0.05943670336127035436)100:0.03415101232765260786,Paleosuchus_palpebrosus:0.02583241965888239886);
tree 3101_Osteolaemus_reference_build=(Chrysemys_picta:0.11391975238223830957,(Anolis_carolinensis:0.29672017912746057045,((((Alligator_sinensis:0.06314739339871712487,Alligator_mississippiensis:0.06066074935131665624)100:0.02067745833464194535,((Melanosuchus_niger:0.04120295666574044086,(Caiman_latirostris:0.02211167591067655577,(Caiman_crocodilus:0.01072789947501230114,Caiman_yacare:0.00410619627350501757)100:0.02798874267589320300)98:0.00794579170471328491)100:0.06081636872189469245,(Paleosuchus_trigonatus:0.02519090269405566129,Paleosuchus_palpebrosus:0.02577792457201097398)100:0.03394850021108183902)100:0.05914230487235289796)100:0.05429558384771505236,((Tomistoma_schlegelii:0.04530424410665240958,Gavialis_gangeticus:0.02971481918721960436)100:0.03585264965742138848,((Mecistops_NC_010639_1:0.03380677731104223677,Osteolaemus_NC_009728_1:0.05962318206522880526)100:0.02012580662650216221,(Voay_3101_Osteolaemus_ref:0.01171094071285584681,(Crocodylus_johnstoni:0.02805416302750202151,((Crocodylus_porosus:0.02680037828634178332,(Crocodylus_mindorensis:0.01311247388042273247,Crocodylus_novaeguineae:0.01170530310389321892)100:0.01107428537983595404)42:0.00293049165717578983,(((Crocodylus_niloticus36:0.00971253489258462263,(Crocodylus_rhombifer:0.01036061090349859638,(Crocodylus_moreletii:0.00779509641776111439,(Crocodylus_intermedius:0.00259757913340510861,Crocodylus_acutus:0.00291024613852618056)100:0.00873442950696639957)64:0.00167417624829583971)78:0.00165835566835609012)97:0.00398171664787848410,Crocodylus_suchus33:0.01455774134329119833)100:0.01004856017036355811,(Crocodylus_siamensis:0.01779579702940199681,Crocodylus_palustris:0.01601848578618531721)92:0.00596814725953840556)29:0.00158610044334945785)47:0.00403842307941494442)100:0.01281419643208237848)100:0.01681129694515720585)100:0.04941674072706225135)100:0.09101561877277951351)100:0.31281181195728785527,((Melopsittacus_undulatus:0.07021253614012612498,(((Meleagris_gallopavo:0.04646946324800092093,Gallus_gallus:0.02279206972027766898)100:0.03855420025683115037,Anas_platyrhynchos:0.06086163797358801891)94:0.01388426725637711967,Struthio_camelus:0.06556078922386586461)57:0.00901503940915216427)50:0.01242501463656575829,Taeniopygia_guttata:0.07746763357751107471)100:0.12033283931097325803)96:0.03008561267125281491)100:0.06456299028855315425,Pelodiscus_sinensis_AY962573_1:0.15025071748871468569);
tree 3101_Cporosus_reference_build=((Melopsittacus_undulatus:0.07051644850989549629,(Struthio_camelus:0.06580247887654359917,((Meleagris_gallopavo:0.04665528653106738172,Gallus_gallus:0.02286353458955825424)100:0.03872344669136250361,Anas_platyrhynchos:0.06106406896355171671)94:0.01395352437208307456)57:0.00904739420939713011)51:0.01254422650974718230,((((Alligator_sinensis:0.06336646403022995477,Alligator_mississippiensis:0.06087609152609803342)100:0.02077051637129124703,((Melanosuchus_niger:0.04136502967075406101,(Caiman_latirostris:0.02218417346949668606,(Caiman_yacare:0.00411518339541266237,Caiman_crocodilus:0.01077068253302627433)100:0.02809598181089524582)98:0.00797678352270404616)100:0.06102902700088803922,(Paleosuchus_trigonatus:0.02532036954713584240,Paleosuchus_palpebrosus:0.02581409355615452844)100:0.03412900442207704443)100:0.05939763689315095962)100:0.05406032153267105456,((Tomistoma_schlegelii:0.04562481786210333817,Gavialis_gangeticus:0.02965287816019228709)100:0.03602227334657859270,((Mecistops_NC_010639_1:0.03244952757595438025,Osteolaemus_NC_009728_1:0.06142892805619797753)100:0.02117753177763086886,(Voay_3101_C_porosus_ref:0.01431792222148926472,((Crocodylus_suchus33:0.01428343324400967174,(Crocodylus_niloticus36:0.00946093432587611499,(Crocodylus_rhombifer:0.01038284648697651059,((Crocodylus_acutus:0.00292482361484485342,Crocodylus_intermedius:0.00260143307762239137)100:0.00869376863444725791,Crocodylus_moreletii:0.00790204964307821521)63:0.00159255385954636206)82:0.00213133922153680268)100:0.00394844860344910342)100:0.00827158163511306117,((Crocodylus_porosus:0.02801629086375551428,(Crocodylus_palustris:0.01623830663461244689,Crocodylus_siamensis:0.01773574944575244741)91:0.00514380463156028766)40:0.00207233368739278157,((Crocodylus_novaeguineae:0.01104579660103654180,Crocodylus_mindorensis:0.01384359649596646549)100:0.01140674919217370825,Crocodylus_johnstoni:0.03032649038110223072)41:0.00282556175497547350)65:0.00336982251385425967)100:0.01157843334087741739)100:0.02050013224112984256)100:0.04917196897836095121)100:0.09140762818304046244)100:0.31529119255513066156,(Anolis_carolinensis:0.29880505751486052812,(Chrysemys_picta:0.11447553718510530829,Pelodiscus_sinensis_AY962573_1:0.15116303033941300149)100:0.06517963773629847912)96:0.03039941982752370972)100:0.12087660565436249283,Taeniopygia_guttata:0.07769179786676709554);
tree 3103_Osteolaemus_reference_build=(Alligator_sinensis:0.06300264773853599121,(((Paleosuchus_trigonatus:0.02517356558322147650,Paleosuchus_palpebrosus:0.02573293064933670701)100:0.03400711829067742942,(Melanosuchus_niger:0.04114081694527069871,((Caiman_yacare:0.00410207926745285913,Caiman_crocodilus:0.01071526723560061248)100:0.02795177274573160120,Caiman_latirostris:0.02208632406243960997)98:0.00794573270239060450)100:0.06061171338330130498)100:0.05903936483155173415,((((((Crocodylus_suchus33:0.01448477930791316690,((((Crocodylus_acutus:0.00291191517824402214,Crocodylus_intermedius:0.00259034028822366022)100:0.00863310310761331197,Crocodylus_moreletii:0.00788335393065500191)63:0.00170721188516243785,Crocodylus_rhombifer:0.01025987518416648057)76:0.00172608779090655190,Crocodylus_niloticus36:0.00966517771237589661)96:0.00392406164084369100)99:0.00834923508710449375,((Crocodylus_johnstoni:0.02984004112323709879,(Crocodylus_mindorensis:0.01345105742919403685,Crocodylus_novaeguineae:0.01131819087546300298)100:0.01150649426557800656)27:0.00279386557586262275,(Crocodylus_porosus:0.02723338863501953769,(Crocodylus_palustris:0.01635665683327337805,Crocodylus_siamensis:0.01744854665077346864)94:0.00525587628717354757)32:0.00232255801609921198)35:0.00301713492230626813)81:0.01164807389274910045,Voay_3103_Osteolaemus_ref:0.00984654705506214471)99:0.01805524586370141002,(Osteolaemus_NC_009728_1:0.05966711533081776875,Mecistops_NC_010639_1:0.03369396530967462555)100:0.02063547672638397362)100:0.04944916969868604073,(Gavialis_gangeticus:0.02950837792107153731,Tomistoma_schlegelii:0.04540703354671743464)100:0.03553316882389510184)100:0.09125084932573097884,((Taeniopygia_guttata:0.07738512507519293426,((((Gallus_gallus:0.02276743170885260278,Meleagris_gallopavo:0.04642445857287288286)100:0.03851204317133752331,Anas_platyrhynchos:0.06078978738671765580)94:0.01386320938320992520,Struthio_camelus:0.06549234681579256534)57:0.00899646542099904328,Melopsittacus_undulatus:0.07014408157339856176)50:0.01239770164331054254)100:0.12002264404953091881,(Anolis_carolinensis:0.29605533360447933156,(Chrysemys_picta:0.11379640213294316131,Pelodiscus_sinensis_AY962573_1:0.14996891296422251716)100:0.06449528453943675910)96:0.02998577462947434047)100:0.31216821358841567724)100:0.05379885352681765265)100:0.02067178683401296388,Alligator_mississippiensis:0.06062046871088207223);
tree 3103_Cporosus_reference_build=(Alligator_sinensis:0.06327931585620932831,(((Paleosuchus_palpebrosus:0.02575207879178783091,Paleosuchus_trigonatus:0.02518842656658006052)100:0.03389510714906861233,(Melanosuchus_niger:0.04119010930370368279,(Caiman_latirostris:0.02210464329765057800,(Caiman_crocodilus:0.01072707077948794815,Caiman_yacare:0.00410301569058525370)100:0.02797776316150430917)98:0.00794588869748709750)100:0.06082241145565370904)100:0.05917596178789549799,(((Gavialis_gangeticus:0.03027341079093723644,Tomistoma_schlegelii:0.04472595699513708806)100:0.03590153411717796061,((Mecistops_NC_010639_1:0.03407355520459000309,Osteolaemus_NC_009728_1:0.05938008469465380634)100:0.02161347780379707997,(Voay_3103_C_porosus_ref:0.01364336814996747714,(Crocodylus_porosus:0.02484855536233817816,((((Crocodylus_siamensis:0.01781573343033365786,Crocodylus_palustris:0.01598486842039095746)93:0.00588513922371694791,(Crocodylus_suchus33:0.01430678152569804171,(Crocodylus_niloticus36:0.00951550812006302787,(Crocodylus_rhombifer:0.01031718009948790968,(Crocodylus_moreletii:0.00776752869916776806,(Crocodylus_intermedius:0.00259779385098632409,Crocodylus_acutus:0.00290860624563487333)100:0.00875317870303310083)69:0.00169004763188890109)81:0.00185899340812829220)98:0.00406285956202066985)100:0.01066148216803090853)44:0.00163994272592201795,Crocodylus_johnstoni:0.03083859925666257093)29:0.00228709218451162918,(Crocodylus_mindorensis:0.01306406593042756283,Crocodylus_novaeguineae:0.01174092335144741144)100:0.01146823064758814743)30:0.00345081625237106176)90:0.00974899489027981209)100:0.01914904341158063517)100:0.04848708769631641241)100:0.09089829583206320007,((Taeniopygia_guttata:0.07740227927830306554,((Struthio_camelus:0.06552481199690922409,((Gallus_gallus:0.02278724351286470079,Meleagris_gallopavo:0.04645438508728201576)100:0.03855423868402550747,Anas_platyrhynchos:0.06082013608925043030)94:0.01388848218170186770)57:0.00902550879802198683,Melopsittacus_undulatus:0.07018301120763789647)50:0.01244817071024997314)100:0.12019034092894387289,(Anolis_carolinensis:0.29671328823775799943,(Pelodiscus_sinensis_AY962573_1:0.15027754062211245989,Chrysemys_picta:0.11389693755497570793)100:0.06456508463965059119)96:0.03032856802767118151)100:0.31352940070897261648)100:0.05342377998418726404)100:0.02061048967243745561,Alligator_mississippiensis:0.06045203684850447567);

[Partitions: no partitions; Data set: rDNA]
tree 4_reference_builds=((((((((Voay_3101_C_porosus_ref:0.00000100000050002909,Voay_3103_C_porosus_ref:0.00000100000050002909)98:0.00115955043517773117,Voay_3103_Osteolaemus_ref:0.00000100000050002909)83:0.00224132298277667343,Voay_3101_Osteolaemus_ref:0.00489699166066497483)100:0.03639592630420368513,((((Crocodylus_novaeguineae:0.01877773213198272867,Crocodylus_mindorensis:0.01636230084873442625)100:0.02157629997554723691,Crocodylus_johnstoni:0.03464742392133317306)94:0.00931303067581802646,((Crocodylus_siamensis:0.02744647888622561011,Crocodylus_palustris:0.01460097746356493580)89:0.00613417033684504360,(Crocodylus_suchus33:0.02782735174034366502,(Crocodylus_niloticus36:0.01036431523501733093,((Crocodylus_rhombifer:0.01177122787773197954,Crocodylus_moreletii:0.01566476153698636090)88:0.00231432453510323427,(Crocodylus_acutus:0.00217858888600706499,Crocodylus_intermedius:0.00340438086627486373)100:0.01023957262884827267)74:0.00310436450019700889)99:0.00730121500697837426)96:0.00737198985347193962)45:0.00216676074961545369)54:0.00446174527461104444,Crocodylus_porosus:0.03069008533805235583)100:0.02443312205028925002)100:0.03050276862068043021,(Mecistops_NC_010639_1:0.04723073588935673695,Osteolaemus_NC_009728_1:0.09256489300483032590)98:0.01828310726677824863)100:0.07637767284477006702,(Tomistoma_schlegelii:0.06798980642149804465,Gavialis_gangeticus:0.03459006514843051411)100:0.07102468420376653602)100:0.08425714317188229274,((Alligator_mississippiensis:0.12690310661717602025,Alligator_sinensis:0.16644637251954808033)48:0.01343894023070380320,((Paleosuchus_trigonatus:0.04440150850697573842,Paleosuchus_palpebrosus:0.03014833534117936781)100:0.07753225561885182526,(Melanosuchus_niger:0.04476045133188315955,(Caiman_latirostris:0.02497340818830548481,(Caiman_crocodilus:0.00925330700008502975,Caiman_yacare:0.00404859712873165481)100:0.04350912442638005251)84:0.01771668906200092597)100:0.09398185760413023393)100:0.04551997316796242005)100:0.13522919613885789336)100:0.19923154383469282580,((Anolis_carolinensis:0.71437541761325851208,(Pelodiscus_sinensis_AY962573_1:0.24608134094919106860,Chrysemys_picta:0.12332127638849506301)100:0.15287614222838147304)51:0.05936516354831169323,((Melopsittacus_undulatus:0.25434957129611535098,((Meleagris_gallopavo:0.10142279001700738039,Gallus_gallus:0.08298434083101934033)100:0.11880014623242957095,(Taeniopygia_guttata:0.21621042755215852393,Anas_platyrhynchos:0.12908668780115495345)68:0.03428780737426022351)37:0.02101086719616093723)77:0.03450372199346651153,Struthio_camelus:0.12371388158559014359)100:0.24533638872392343755)100:0.19923154383469282580);
tree 3101_Osteolaemus_reference_build=(((((((Caiman_crocodilus:0.00920034303394384571,Caiman_yacare:0.00406383938853163880)100:0.04335665930670897644,Caiman_latirostris:0.02487191372315850080)84:0.01768495694065270671,Melanosuchus_niger:0.04457214833802376763)100:0.09380855047304861860,(Paleosuchus_trigonatus:0.04420185069088737595,Paleosuchus_palpebrosus:0.03010418435851033164)100:0.07720767385483873202)100:0.04534673958807283051,(Alligator_mississippiensis:0.12627993532711989655,Alligator_sinensis:0.16584289475707189587)46:0.01323453401143712821)100:0.13231972113417589387,((Tomistoma_schlegelii:0.06773796987813339443,Gavialis_gangeticus:0.03456279115090324372)100:0.07170470141407224440,((Voay_3101_Osteolaemus_ref:0.03369572484131803936,(((Crocodylus_johnstoni:0.03419568899137518520,(Crocodylus_mindorensis:0.01666356462181421694,Crocodylus_novaeguineae:0.01836835653862884526)100:0.02149917040449161182)92:0.00925686220380951379,((Crocodylus_siamensis:0.02751510416114178251,Crocodylus_palustris:0.01456568259760810009)83:0.00569038826306634497,(Crocodylus_suchus33:0.02775670941078211065,(((Crocodylus_acutus:0.00217241535254235384,Crocodylus_intermedius:0.00339375918199738688)100:0.01020834014823645761,(Crocodylus_rhombifer:0.01173674871645303576,Crocodylus_moreletii:0.01561834536614882009)89:0.00230638449717502844)77:0.00327961915073621702,Crocodylus_niloticus36:0.01014426509127329401)98:0.00730463461281241795)97:0.00764905305636720979)38:0.00211863935231719263)56:0.00457914349095016847,Crocodylus_porosus:0.03087864431980179639)100:0.02801396859739569561)100:0.02363245914688606730,(Osteolaemus_NC_009728_1:0.08927169173023312421,Mecistops_NC_010639_1:0.04911933832283826851)99:0.01947236155141110828)100:0.07508377548688154046)100:0.08498531971962325349)100:0.19813280049752968193,(((Melopsittacus_undulatus:0.25362011382397464665,((Gallus_gallus:0.08301878524804988391,Meleagris_gallopavo:0.10081087699333292351)100:0.11834121993473048495,(Anas_platyrhynchos:0.12849235224635821573,Taeniopygia_guttata:0.21529040965719944967)68:0.03410631147488086407)37:0.02074607777521616722)77:0.03439224660536345513,Struthio_camelus:0.12343875623030149680)100:0.24369471024040573193,(Anolis_carolinensis:0.70855246290401752152,(Chrysemys_picta:0.12309983827373656429,Pelodiscus_sinensis_AY962573_1:0.24404962092075663249)100:0.15151621209285548453)50:0.05902308647051672519)100:0.19813280049752968193);
tree 3101_Cporosus_reference_build=((((((((Crocodylus_johnstoni:0.03460896571060037563,(Crocodylus_mindorensis:0.01636503961567380497,Crocodylus_novaeguineae:0.01876384510658703555)100:0.02160046590217488960)93:0.00931505194353148512,((Crocodylus_suchus33:0.02781453306502082792,(Crocodylus_niloticus36:0.01035863393771233217,((Crocodylus_moreletii:0.01565550430907131779,Crocodylus_rhombifer:0.01177419360267964107)88:0.00231498131119672965,(Crocodylus_intermedius:0.00340079345992075560,Crocodylus_acutus:0.00217869019238676499)100:0.01022492186991642675)74:0.00309486181459083225)99:0.00727556504918068763)97:0.00738997123933072663,(Crocodylus_palustris:0.01460601665295975862,Crocodylus_siamensis:0.02741987833751211717)91:0.00614118559689046627)46:0.00218212713439222810)49:0.00398563739860739296,Crocodylus_porosus:0.03106699899829834174)100:0.02527367389534732403,Voay_3101_C_porosus_ref:0.03657624563484455915)100:0.02991521315136694628,(Osteolaemus_NC_009728_1:0.09261101695141127355,Mecistops_NC_010639_1:0.04677694115596932323)98:0.01858655603833352793)100:0.07585187526541022074,(Tomistoma_schlegelii:0.06776514799561500491,Gavialis_gangeticus:0.03477130220336990818)100:0.07036278603015086452)100:0.08489035459738317191,(((Paleosuchus_trigonatus:0.04444400912940728310,Paleosuchus_palpebrosus:0.03020412598139698632)100:0.07763581179464228155,(((Caiman_crocodilus:0.00926728686853014669,Caiman_yacare:0.00403727750715030843)100:0.04353700234474325997,Caiman_latirostris:0.02495949406817978000)84:0.01770968915503325775,Melanosuchus_niger:0.04477093447819453786)100:0.09396371778645766504)100:0.04556325693244430569,(Alligator_mississippiensis:0.12691566545614491046,Alligator_sinensis:0.16645569168448726138)47:0.01340444429562591237)100:0.13481883286168472313)100:0.19846169351860445951,(((Chrysemys_picta:0.12280600397471566620,Pelodiscus_sinensis_AY962573_1:0.24566683484767495860)100:0.15175510805780997869,Anolis_carolinensis:0.71053013609618009827)53:0.06010153445340339629,(Struthio_camelus:0.12359431703703480099,(Melopsittacus_undulatus:0.25456610043428373746,((Gallus_gallus:0.08311724849346704969,Meleagris_gallopavo:0.10128219909009140987)100:0.11898092969133546026,(Taeniopygia_guttata:0.21604657605608676429,Anas_platyrhynchos:0.12890005230123297020)68:0.03440169845492281608)37:0.02100582340114600169)77:0.03456972790837717358)100:0.24523404292117334524)100:0.19846169351860445951);
tree 3103_Osteolaemus_reference_build=((((((((Crocodylus_johnstoni:0.03412149239749562302,(Crocodylus_novaeguineae:0.01834653685961418201,Crocodylus_mindorensis:0.01655370968544000662)100:0.02127257421627378603)91:0.00891379075693635864,((Crocodylus_siamensis:0.02741415176652059471,Crocodylus_palustris:0.01453830308942524394)78:0.00576655223199719780,(Crocodylus_suchus33:0.02772145764695350956,(((Crocodylus_acutus:0.00222475082918504588,Crocodylus_intermedius:0.00332533424109217064)100:0.01019460344074878642,(Crocodylus_rhombifer:0.01166663473732565057,Crocodylus_moreletii:0.01560352454652213193)89:0.00238220098399051635)78:0.00343973800954107921,Crocodylus_niloticus36:0.00983344915298864537)98:0.00712758743905645472)96:0.00783256196704543509)36:0.00226534266335644274)53:0.00497358090329949078,Crocodylus_porosus:0.03025987701344452774)96:0.02284470637446188099,Voay_3103_Osteolaemus_ref:0.02398335570590575186)100:0.02646117317824971810,(Mecistops_NC_010639_1:0.04817843166646332276,Osteolaemus_NC_009728_1:0.08992443089340038109)98:0.01991906292055925162)100:0.07450801478998532457,(Gavialis_gangeticus:0.03448412471636832372,Tomistoma_schlegelii:0.06734029726166665397)100:0.07081809826015754428)100:0.08477221399730366924,((Alligator_mississippiensis:0.12577995416826950881,Alligator_sinensis:0.16493113477301760139)47:0.01323369185618451099,((Paleosuchus_trigonatus:0.04420381387437474080,Paleosuchus_palpebrosus:0.02987876968006407050)100:0.07691556900097779037,(Melanosuchus_niger:0.04429710275203105341,(Caiman_latirostris:0.02482817116530740276,(Caiman_yacare:0.00401578932206559866,Caiman_crocodilus:0.00920998366584584519)100:0.04321991178564520836)84:0.01773449167527824111)100:0.09301011006901457878)100:0.04504066378951505911)100:0.13263864204020139881)100:0.19594212911345784689,((Anolis_carolinensis:0.70067577329234875805,(Pelodiscus_sinensis_AY962573_1:0.24234836870062181902,Chrysemys_picta:0.12263358458926747196)100:0.14970459300987418172)53:0.05891583367009287087,(Struthio_camelus:0.12260971458530703360,(Melopsittacus_undulatus:0.25159630279668360187,((Meleagris_gallopavo:0.10040958244081667206,Gallus_gallus:0.08270002460496438113)100:0.11759779672972865694,(Taeniopygia_guttata:0.21392121946443037883,Anas_platyrhynchos:0.12757609732910143996)69:0.03421510319504592751)37:0.02085531529591665503)77:0.03423942732192231109)100:0.24194036434973090199)100:0.19594212911345784689);
tree 3103_Cporosus_reference_build=((((((((Crocodylus_johnstoni:0.03447496978079560986,(Crocodylus_novaeguineae:0.01867931923584551998,Crocodylus_mindorensis:0.01636794595458468740)100:0.02143660442244699552)91:0.00903461944827107719,((Crocodylus_suchus33:0.02773586976022125727,(((Crocodylus_acutus:0.00223786917203940526,Crocodylus_intermedius:0.00333075471620037722)100:0.01018391055283185929,(Crocodylus_rhombifer:0.01176275015420209097,Crocodylus_moreletii:0.01561301877086274277)87:0.00238370240791232601)75:0.00317944595989334442,Crocodylus_niloticus36:0.01019170558080909582)98:0.00709309571968101508)96:0.00755638015117026437,(Crocodylus_palustris:0.01449225261483603512,Crocodylus_siamensis:0.02759998561557497690)91:0.00632450150404600519)39:0.00224648624933868838)43:0.00419129981564447113,Crocodylus_porosus:0.03071702120249432746)99:0.01886472260410553686,Voay_3103_C_porosus_ref:0.02907689752508381409)100:0.03107881068890827950,(Mecistops_NC_010639_1:0.04881536698562891075,Osteolaemus_NC_009728_1:0.09020039496288166647)99:0.02066542789661592050)100:0.07354278494542397515,(Gavialis_gangeticus:0.03491837658297565483,Tomistoma_schlegelii:0.06728688936342022697)100:0.07101538505554853831)100:0.08389863693472267292,((Alligator_mississippiensis:0.12660063561694243073,Alligator_sinensis:0.16572958021303751952)48:0.01336637624569026947,((Paleosuchus_trigonatus:0.04439735536765584967,Paleosuchus_palpebrosus:0.03002228176245566246)100:0.07734842460437742206,(Melanosuchus_niger:0.04450399215975068407,(Caiman_latirostris:0.02491260511070577180,(Caiman_yacare:0.00402758776562834372,Caiman_crocodilus:0.00924734382056288662)100:0.04341503976724046115)83:0.01780401407603648262)100:0.09360479761730630677)100:0.04512617907434308961)100:0.13376374355124545645)100:0.19774083222518376579,((Anolis_carolinensis:0.70442484369349178674,(Pelodiscus_sinensis_AY962573_1:0.24363765119297539630,Chrysemys_picta:0.12306490918679499624)100:0.15065377770494617349)53:0.05933476171295674201,(Struthio_camelus:0.12343412022927714722,(Melopsittacus_undulatus:0.25320380617378851484,((Meleagris_gallopavo:0.10090202851576782206,Gallus_gallus:0.08307613413412889836)100:0.11824617934825383536,(Taeniopygia_guttata:0.21515494103178581242,Anas_platyrhynchos:0.12825338382745116173)69:0.03452859973481985090)37:0.02098487544429095478)76:0.03427488500462750470)100:0.24334080453723566650)100:0.19774083222518376579);

[Partitions: 12S, 16S; Data set: rDNA]
tree 4_reference_builds=((((Tomistoma_schlegelii:0.06688467340102595415,Gavialis_gangeticus:0.03267341942906400176)100:0.07243727684481554574,((Osteolaemus_NC_009728_1:0.09321538274552926273,Mecistops_NC_010639_1:0.04736166620356051238)98:0.01840188019288456489,((Crocodylus_porosus:0.03072180335978948185,((((Crocodylus_niloticus36:0.01026411474119090159,((Crocodylus_moreletii:0.01571807581237221266,Crocodylus_rhombifer:0.01185761016446698624)84:0.00234015357263513352,(Crocodylus_intermedius:0.00335721037251662585,Crocodylus_acutus:0.00224422804524892789)100:0.01028788999641946228)71:0.00317155016409892236)97:0.00732896803389531098,Crocodylus_suchus33:0.02795734052858265400)97:0.00748742441762914254,(Crocodylus_siamensis:0.02751693776009629666,Crocodylus_palustris:0.01463458070482689249)87:0.00605925152641734362)46:0.00242623430934419760,(Crocodylus_johnstoni:0.03473661878802652286,(Crocodylus_mindorensis:0.01580846789255095988,Crocodylus_novaeguineae:0.01932929933880731324)100:0.02167768092877822572)94:0.00975885332104864736)50:0.00446781862884138969)100:0.02457218072534251424,(Voay_3101_Osteolaemus_ref:0.00497586154073616314,((Voay_3103_C_porosus_ref:0.00000100000050002909,Voay_3101_C_porosus_ref:0.00000100000050002909)99:0.00095062322101598594,Voay_3103_Osteolaemus_ref:0.00000100000050002909)88:0.00235136857753112920)100:0.03666483488082901421)100:0.03065547857659263464)100:0.07660791504355689285)100:0.08185592159573051863,((((Caiman_latirostris:0.02544945393258887106,(Caiman_crocodilus:0.00944760566145611685,Caiman_yacare:0.00402517931039266669)100:0.04361454753513257371)79:0.01730875034523504663,Melanosuchus_niger:0.04532680247891117398)100:0.09491878992131880244,(Paleosuchus_palpebrosus:0.02977147370340791493,Paleosuchus_trigonatus:0.04417385845308788306)100:0.07752065793887200074)100:0.04458332581213144546,(Alligator_mississippiensis:0.12910651168636044783,Alligator_sinensis:0.16601867793471578039)43:0.01504257043101625557)100:0.13798044033240142170)100:0.18194208642913189955,(Anolis_carolinensis:0.72180466664374365315,((Chrysemys_picta:0.12641768988006238383,Pelodiscus_sinensis_AY962573_1:0.24696080778844908821)100:0.18999029553099555656,((((Taeniopygia_guttata:0.21814268783924184447,Anas_platyrhynchos:0.12845749550347418388)65:0.03570335439760030649,(Gallus_gallus:0.08383432014230793317,Meleagris_gallopavo:0.10151498706083031398)100:0.12207729953237683729)41:0.02304306635915898821,Melopsittacus_undulatus:0.25478024104590102361)72:0.03390591736090954600,Struthio_camelus:0.12485200129455724383)100:0.25611621268334439083)42:0.04900689091068941017)100:0.18194208642913189955);
tree 3101_Osteolaemus_reference_build=((((((Crocodylus_porosus:0.03085357660310228400,((Crocodylus_johnstoni:0.03420612796972917480,(Crocodylus_mindorensis:0.01615311244637120114,Crocodylus_novaeguineae:0.01885237236068848174)100:0.02154772835685134225)94:0.00982400871330892794,((Crocodylus_suchus33:0.02779642787561515532,(Crocodylus_niloticus36:0.01006524244454151673,((Crocodylus_moreletii:0.01563858823903267053,Crocodylus_rhombifer:0.01182624960283608882)86:0.00230755509756969037,(Crocodylus_intermedius:0.00335626113501693137,Crocodylus_acutus:0.00222456317920402937)100:0.01024987804832018859)75:0.00333366711052572595)97:0.00736867454826767992)98:0.00776917096475550351,(Crocodylus_palustris:0.01463466053999416469,Crocodylus_siamensis:0.02753938597491802434)83:0.00550068100611168093)42:0.00228837271843214743)51:0.00465085053342038229)100:0.02796351272381500386,Voay_3101_Osteolaemus_ref:0.03274002798931385100)99:0.02406756617672450860,(Osteolaemus_NC_009728_1:0.08995816743979700991,Mecistops_NC_010639_1:0.04926881874925102822)99:0.01936866820994766203)100:0.07512188495754086592,(Tomistoma_schlegelii:0.06790157370447323648,Gavialis_gangeticus:0.03151772689546271378)100:0.07358094904006919068)100:0.08262975242246195506,(((Paleosuchus_trigonatus:0.04382456757592968766,Paleosuchus_palpebrosus:0.02975038545361256490)100:0.07707874347546192495,(Melanosuchus_niger:0.04502190547814961114,((Caiman_crocodilus:0.00933783494740821063,Caiman_yacare:0.00405419430137065467)100:0.04343435057667784094,Caiman_latirostris:0.02535717458330302709)79:0.01729141969936918641)100:0.09449782815957202819)100:0.04392750765576557137,(Alligator_mississippiensis:0.12809012991987567265,Alligator_sinensis:0.16520175198524517102)43:0.01494062601748513339)100:0.13429850528351119920)100:0.17987182026578396599,(Anolis_carolinensis:0.71582953455298004020,(((Melopsittacus_undulatus:0.25365119719996215286,((Taeniopygia_guttata:0.21690869655975242303,Anas_platyrhynchos:0.12755734379401820200)64:0.03532084370414802221,(Gallus_gallus:0.08389225342705980415,Meleagris_gallopavo:0.10080934956875101105)100:0.12186693034047056672)40:0.02315554263534713025)72:0.03351496245587854556,Struthio_camelus:0.12479733082177255077)100:0.25352233869824847279,(Chrysemys_picta:0.12642378622438363300,Pelodiscus_sinensis_AY962573_1:0.24419462607385900021)100:0.18871544687180813460)43:0.04905752201371134380)100:0.17987182026578396599);
tree 3101_Cporosus_reference_build=((((Gavialis_gangeticus:0.03278022612445227746,Tomistoma_schlegelii:0.06655633562956123073)100:0.07145983062550459453,((Voay_3101_C_porosus_ref:0.03678710398986748120,(Crocodylus_porosus:0.03115438284261745627,((Crocodylus_johnstoni:0.03463701480119647097,(Crocodylus_novaeguineae:0.01927145259093925034,Crocodylus_mindorensis:0.01579941785490242973)100:0.02167558927337737487)94:0.00974723881553679269,((Crocodylus_suchus33:0.02787783491237869754,(Crocodylus_niloticus36:0.01024487456211120584,((Crocodylus_rhombifer:0.01185184983375356729,Crocodylus_moreletii:0.01568323250421101156)84:0.00233661067609941108,(Crocodylus_intermedius:0.00335100790777754110,Crocodylus_acutus:0.00224034752264642067)100:0.01025517224045306014)72:0.00316010698225375032)97:0.00729915149983324622)98:0.00749415095852998953,(Crocodylus_siamensis:0.02747533044024927720,Crocodylus_palustris:0.01460873362258025172)89:0.00605895437239222824)41:0.00244418498757404583)39:0.00385899408577980397)100:0.02550293099160779939)100:0.02981784439869624229,(Osteolaemus_NC_009728_1:0.09298621583477878483,Mecistops_NC_010639_1:0.04695693831080972186)99:0.01868705193309268264)100:0.07624261563006304310)100:0.08203459999042972406,((Alligator_mississippiensis:0.12895074679127799255,Alligator_sinensis:0.16553279022953570898)44:0.01496785816955922485,((Paleosuchus_trigonatus:0.04414069690197545970,Paleosuchus_palpebrosus:0.02979385045556836101)100:0.07740311506648239748,(Melanosuchus_niger:0.04530866449747003588,(Caiman_latirostris:0.02543686599756241409,(Caiman_yacare:0.00398124452645071993,Caiman_crocodilus:0.00946609914732928111)100:0.04360870987792152265)78:0.01722558712761813188)100:0.09480058221473058877)100:0.04444783809066255031)100:0.13702187821126921019)100:0.19752623391303728018,((Anolis_carolinensis:0.71793435741698763408,(Chrysemys_picta:0.12242338085734003061,Pelodiscus_sinensis_AY962573_1:0.24733116412874689427)100:0.15571864003610344507)46:0.05858275838358662641,((((Meleagris_gallopavo:0.10128270867326431837,Gallus_gallus:0.08375731955191076383)100:0.12207566558307185456,(Taeniopygia_guttata:0.21756259366733593508,Anas_platyrhynchos:0.12774596869251095277)64:0.03594897347057596920)40:0.02288044732785417951,Melopsittacus_undulatus:0.25455611850818049557)71:0.03435282188230448508,Struthio_camelus:0.12414593811605956208)100:0.24400496454730175033)100:0.19752623391303728018);
tree 3103_Osteolaemus_reference_build=((((((((Crocodylus_johnstoni:0.03421589547042083734,(Crocodylus_mindorensis:0.01612146422727538109,Crocodylus_novaeguineae:0.01873710888364399363)100:0.02122235486109975283)92:0.00942730293300395386,((Crocodylus_suchus33:0.02773580431707874452,(Crocodylus_niloticus36:0.00968709757139077539,((Crocodylus_intermedius:0.00318204464344877969,Crocodylus_acutus:0.00237885689522479831)100:0.01019729865528475922,(Crocodylus_moreletii:0.01561060358298868231,Crocodylus_rhombifer:0.01176561832740003095)87:0.00249602472501518624)76:0.00343794223444414447)96:0.00713803025405509908)98:0.00800901954704707521,(Crocodylus_palustris:0.01455667702191628179,Crocodylus_siamensis:0.02744581602767295903)78:0.00562003877782889152)40:0.00236534920299988046)46:0.00501234776582402432,Crocodylus_porosus:0.03030150833869890356)95:0.02266049224184615851,Voay_3103_Osteolaemus_ref:0.02383761966109267799)99:0.02672842659753209976,(Osteolaemus_NC_009728_1:0.09032162010436527166,Mecistops_NC_010639_1:0.04835741904318324735)99:0.01979078774643217714)100:0.07490462221105274876,(Tomistoma_schlegelii:0.06734520462421195175,Gavialis_gangeticus:0.03165075040310705995)100:0.07247387219344433862)100:0.08225255505145387391,(((Paleosuchus_trigonatus:0.04382112261677431619,Paleosuchus_palpebrosus:0.02952252662460939578)100:0.07672230073930873251,(Melanosuchus_niger:0.04471037993139976435,((Caiman_crocodilus:0.00938855331472673513,Caiman_yacare:0.00394744552003063916)100:0.04332145524830131877,Caiman_latirostris:0.02532909221113759102)78:0.01734053092842878507)100:0.09379280502342268733)100:0.04355348398934447141,(Alligator_mississippiensis:0.12770615002474028365,Alligator_sinensis:0.16416051705042830622)44:0.01493048121917160860)100:0.13443551306509551879)100:0.19467274377438498201,(((Chrysemys_picta:0.12288593002049064129,Pelodiscus_sinensis_AY962573_1:0.24379966175025535868)100:0.15429037371646581178,Anolis_carolinensis:0.71029148747711312595)46:0.05766147297366409907,((Melopsittacus_undulatus:0.25179091106052281512,((Taeniopygia_guttata:0.21577336063511912134,Anas_platyrhynchos:0.12655932159192201381)65:0.03569966596419035104,(Gallus_gallus:0.08352699429683144161,Meleagris_gallopavo:0.10041412379681555200)100:0.12105931044421879006)41:0.02298345731373997725)72:0.03397479364574852029,Struthio_camelus:0.12358560992920014643)100:0.24050171689840643685)100:0.19467274377438498201);
tree 3103_Cporosus_reference_build=((((((Crocodylus_porosus:0.03085980695922654546,((Crocodylus_johnstoni:0.03453205069276843453,(Crocodylus_mindorensis:0.01589688279096018036,Crocodylus_novaeguineae:0.01909690979997610491)100:0.02140332121709907082)93:0.00944172949079551127,((Crocodylus_suchus33:0.02774595258479937293,(Crocodylus_niloticus36:0.01003651576206608317,((Crocodylus_intermedius:0.00319251007058922454,Crocodylus_acutus:0.00238713177013276899)100:0.01019405784714813926,(Crocodylus_moreletii:0.01563623644989476855,Crocodylus_rhombifer:0.01184595059137005281)84:0.00250138252841326184)71:0.00317561978995351641)96:0.00705717578122783129)97:0.00769537708575750677,(Crocodylus_palustris:0.01449859487692462326,Crocodylus_siamensis:0.02767836316395289736)90:0.00628429381002017663)36:0.00250461266037428068)31:0.00397008718326301302)99:0.01865598944757810435,Voay_3103_C_porosus_ref:0.02913577044898188473)100:0.03163553434980952844,(Osteolaemus_NC_009728_1:0.09050031600583810509,Mecistops_NC_010639_1:0.04906531422091878897)99:0.02044994284764253822)100:0.07377477628371933993,(Tomistoma_schlegelii:0.06718444481175159244,Gavialis_gangeticus:0.03215638471354368561)100:0.07250329271329526704)100:0.08150566115649444943,(((Paleosuchus_trigonatus:0.04403589276916216461,Paleosuchus_palpebrosus:0.02963168731524052149)100:0.07716860127983420081,(Melanosuchus_niger:0.04494200614267039595,((Caiman_crocodilus:0.00943158100619145498,Caiman_yacare:0.00396078611920238233)100:0.04352837039820059428,Caiman_latirostris:0.02542145052067734667)78:0.01738674111777144607)100:0.09430108733908663943)100:0.04374974211532202395,(Alligator_mississippiensis:0.12843851765500541307,Alligator_sinensis:0.16490155811710144329)44:0.01495167919691241590)100:0.13544182269418378328)100:0.19639905910809352108,(((Chrysemys_picta:0.12305784666477387335,Pelodiscus_sinensis_AY962573_1:0.24520540087975523091)100:0.15529059196356434502,Anolis_carolinensis:0.71384537630636712979)45:0.05810930057014041666,((Melopsittacus_undulatus:0.25331585487651869792,((Taeniopygia_guttata:0.21684267163853715443,Anas_platyrhynchos:0.12707298426460761354)64:0.03598544762456476476,(Gallus_gallus:0.08383845134606010552,Meleagris_gallopavo:0.10092166732690888153)100:0.12165376038386983837)41:0.02310846700515336444)72:0.03400721577415585090,Struthio_camelus:0.12424755464990168419)100:0.24197686013947822259)100:0.19639905910809352108);

[Partitions: 12S 16S stems, 12S 16S loops; Data set: rDNA]
tree 4_reference_builds=(Pelodiscus_sinensis_AY962573_1:0.30882673785234998620,((((Taeniopygia_guttata:0.24456122616720307739,Anas_platyrhynchos:0.14824028960120094744)43:0.03665563797560929954,((Gallus_gallus:0.09404462503959304387,Meleagris_gallopavo:0.12026790182760183079)100:0.13246701059485271879,Melopsittacus_undulatus:0.30926758253917790986)32:0.02763913569275675691)67:0.04936687462081484207,Struthio_camelus:0.14153793833903197119)100:0.32753988083745949611,(Anolis_carolinensis:0.91638267254018823671,(((Gavialis_gangeticus:0.03716673525643711395,Tomistoma_schlegelii:0.07906419068236411607)100:0.07895377786757731831,(((Voay_3101_Osteolaemus_ref:0.00561264618057483785,(Voay_3103_Osteolaemus_ref:0.00000100000050002909,(Voay_3103_C_porosus_ref:0.00000100000050002909,Voay_3101_C_porosus_ref:0.00000100000050002909)99:0.00131544117948532513)85:0.00240279447620557690)100:0.04131023825204078320,(Crocodylus_porosus:0.03735870950654546913,(((Crocodylus_suchus33:0.03033993518654405988,(Crocodylus_niloticus36:0.01060919644178294312,((Crocodylus_rhombifer:0.01330421634527005452,Crocodylus_moreletii:0.01782670465717639888)83:0.00274232690976175877,(Crocodylus_acutus:0.00237393177688898773,Crocodylus_intermedius:0.00387173980152896334)100:0.01141268667077563123)70:0.00416526306252692439)99:0.00887398281148748039)97:0.00862566206835546287,(Crocodylus_palustris:0.01716444859856120636,Crocodylus_siamensis:0.03075535310138815051)85:0.00672030039905424734)48:0.00300040594811688171,((Crocodylus_mindorensis:0.01849370730584613126,Crocodylus_novaeguineae:0.02063734100327950863)100:0.02454856918419084932,Crocodylus_johnstoni:0.04012804152048989048)95:0.01045876154492652796)31:0.00306039126638252019)100:0.02997471426217781718)100:0.03774452750678368440,(Mecistops_NC_010639_1:0.05240968028283683744,Osteolaemus_NC_009728_1:0.10907661326574619176)96:0.02133543083633145446)100:0.09838769973550950954)100:0.10731786770207470127,(Alligator_sinensis:0.18423021052558971600,(Alligator_mississippiensis:0.15337358741265916251,((Paleosuchus_palpebrosus:0.03477126278176282531,Paleosuchus_trigonatus:0.05009938116214230491)100:0.09288139409793162715,(((Caiman_yacare:0.00459004645982611769,Caiman_crocodilus:0.01034133612600482768)100:0.05044841907808485237,Caiman_latirostris:0.02785836462476969436)90:0.02109144593258093989,Melanosuchus_niger:0.04933647715461032118)100:0.11063048888739561437)100:0.05949924461396034064)44:0.01655670600819776628)100:0.16582179468509106179)100:0.49473718237902836181)57:0.06664582400486471214)100:0.24647741528218397589,Chrysemys_picta:0.16225981463928709769);
tree 3101_Osteolaemus_reference_build=(Pelodiscus_sinensis_AY962573_1:0.30420094514960049903,((((Taeniopygia_guttata:0.24213678038512748136,Anas_platyrhynchos:0.14674296745085213534)43:0.03624557811419445996,((Gallus_gallus:0.09360326717753755799,Meleagris_gallopavo:0.11887558960362702709)100:0.13115354495303102600,Melopsittacus_undulatus:0.30623129962703221629)32:0.02725268297001284812)69:0.04931133179685060625,Struthio_camelus:0.13989113152827772901)100:0.32329933465363502876,(Anolis_carolinensis:0.90166461057967384196,(((((Crocodylus_porosus:0.03658589034296570730,(((Crocodylus_mindorensis:0.01866888970502045622,Crocodylus_novaeguineae:0.02007034063307039026)100:0.02422739658113083616,Crocodylus_johnstoni:0.03985802450617190185)93:0.01039956247148482275,((Crocodylus_siamensis:0.03044780099041427199,Crocodylus_palustris:0.01722962253306625433)82:0.00648877631335524185,(Crocodylus_suchus33:0.03009292402911296904,(Crocodylus_niloticus36:0.01017491600923125551,((Crocodylus_acutus:0.00235886650377041584,Crocodylus_intermedius:0.00384239397341488032)100:0.01132092799297408463,(Crocodylus_rhombifer:0.01320702432958591535,Crocodylus_moreletii:0.01769566024530128817)85:0.00273387941050762815)74:0.00447204282597511108)99:0.00878559280027158343)98:0.00870552109570606018)43:0.00279809548924679673)39:0.00395504593377229464)100:0.03372481759393505113,Voay_3101_Osteolaemus_ref:0.03768218573590644688)100:0.02941597864490292161,(Mecistops_NC_010639_1:0.05472394622488430810,Osteolaemus_NC_009728_1:0.10432995656581506294)97:0.02152905852391478678)100:0.09689337777562519183,(Gavialis_gangeticus:0.03733936567764315623,Tomistoma_schlegelii:0.07797318707273005745)100:0.07927955570951390751)100:0.10829674858716993591,(Alligator_sinensis:0.18279299524262104804,(((Melanosuchus_niger:0.04878191236473316400,(Caiman_latirostris:0.02763038648108566420,(Caiman_crocodilus:0.01024353240713419405,Caiman_yacare:0.00458507592396727257)100:0.05002710253989791495)90:0.02106535427705949828)100:0.10961544389515669173,(Paleosuchus_trigonatus:0.04954962600899348590,Paleosuchus_palpebrosus:0.03463161034923958187)100:0.09198641289213915773)100:0.05882708636422562948,Alligator_mississippiensis:0.15137312537488417652)45:0.01623814980916466963)100:0.16052262868584238342)100:0.48882922263036637789)57:0.06603774053218318396)100:0.24265909364241414203,Chrysemys_picta:0.16064642568207235240);
tree 3101_Cporosus_reference_build=(Pelodiscus_sinensis_AY962573_1:0.30754066448718481164,((((Anas_platyrhynchos:0.14774503481111311842,Taeniopygia_guttata:0.24403339596677314782)43:0.03675228378680429897,((Meleagris_gallopavo:0.11977907153086364556,Gallus_gallus:0.09401860917032522913)100:0.13231760012074497701,Melopsittacus_undulatus:0.30860821488240741672)31:0.02758308130596050928)67:0.04923394156730830085,Struthio_camelus:0.14114718595972683413)100:0.32699653709451798056,(Anolis_carolinensis:0.91005941773242282622,((((Voay_3101_C_porosus_ref:0.04084594624712194200,(Crocodylus_porosus:0.03818060426957006759,(((Crocodylus_novaeguineae:0.02059840929943802107,Crocodylus_mindorensis:0.01846810752535005262)100:0.02452050267868940286,Crocodylus_johnstoni:0.03999011174849208261)96:0.01037337489107603011,((Crocodylus_palustris:0.01704419161529159565,Crocodylus_siamensis:0.03077533043744716187)89:0.00674240833758056775,(Crocodylus_suchus33:0.03027331893443014135,(Crocodylus_niloticus36:0.01063949803153818596,((Crocodylus_rhombifer:0.01330363823507989957,Crocodylus_moreletii:0.01776599473954864825)82:0.00273495947892466633,(Crocodylus_acutus:0.00237345127831276384,Crocodylus_intermedius:0.00385938517490516360)100:0.01137905406271455880)68:0.00408800289528446319)99:0.00882503816064908117)98:0.00854744208278047750)49:0.00302743472460029325)27:0.00212172139592837301)100:0.03166394749352267890)100:0.03708916578314681162,(Mecistops_NC_010639_1:0.05203154549080326458,Osteolaemus_NC_009728_1:0.10885592597161342088)97:0.02160728010938283913)100:0.09714661782922129341,(Gavialis_gangeticus:0.03727191120118231171,Tomistoma_schlegelii:0.07871520580574230264)100:0.07817435471776991440)100:0.10762609557163160812,(Alligator_sinensis:0.18408932551603665595,((((Caiman_latirostris:0.02781825380294249833,(Caiman_crocodilus:0.01034682032378418659,Caiman_yacare:0.00456867985846329348)100:0.05038517928102708571)90:0.02103226188864535176,Melanosuchus_niger:0.04928772473332560661)100:0.11044639356084394455,(Paleosuchus_palpebrosus:0.03480053974405095812,Paleosuchus_trigonatus:0.05005234118170438784)100:0.09275034287346281547)100:0.05945632479451863628,Alligator_mississippiensis:0.15299885323888678945)44:0.01640245702845132686)100:0.16516699858188355066)100:0.49209151620199970134)56:0.06631605881391001989)100:0.24455324707392567252,Chrysemys_picta:0.16092844817672619095);
tree 3103_Osteolaemus_reference_build=(Pelodiscus_sinensis_AY962573_1:0.30172692553704544283,((((Anas_platyrhynchos:0.14553432156391904462,Taeniopygia_guttata:0.24044291277677581897)42:0.03619653262086920675,((Meleagris_gallopavo:0.11810982937495288769,Gallus_gallus:0.09307786588554778362)100:0.13027702787079312174,Melopsittacus_undulatus:0.30333741103586675525)32:0.02718237530346924793)68:0.04905141457704140923,Struthio_camelus:0.13884955206252355686)100:0.32046868835703956613,(Anolis_carolinensis:0.89368252321624519485,((((Mecistops_NC_010639_1:0.05471243228686878401,Osteolaemus_NC_009728_1:0.10424743018153845298)96:0.02191532839761406795,(Voay_3103_Osteolaemus_ref:0.02648525993239603249,(Crocodylus_porosus:0.03612578646780947866,(((Crocodylus_suchus33:0.02989825493313522098,(Crocodylus_niloticus36:0.00986326253103220717,((Crocodylus_acutus:0.00240555655343323380,Crocodylus_intermedius:0.00376887868971636586)100:0.01129539166897908752,(Crocodylus_rhombifer:0.01309896125057770713,Crocodylus_moreletii:0.01766073836481052775)85:0.00280304911810770130)74:0.00459560853774138630)99:0.00875465695532502523)98:0.00870480429469673404,(Crocodylus_siamensis:0.03031300901944418077,Crocodylus_palustris:0.01714693742612280816)74:0.00655145474620762430)42:0.00291778378282365677,((Crocodylus_novaeguineae:0.02008468685695039696,Crocodylus_mindorensis:0.01846759260076643802)100:0.02399570929611619455,Crocodylus_johnstoni:0.03961326119939646145)92:0.01012487633020546854)37:0.00447520219352284029)95:0.02826821286969477889)100:0.03188038582091834439)100:0.09663035804319024258,(Gavialis_gangeticus:0.03727834856235768407,Tomistoma_schlegelii:0.07730680945914002178)100:0.07758089846151655644)100:0.10815538699839445658,(Alligator_sinensis:0.18163881818807967039,((((Caiman_latirostris:0.02753682938657473281,(Caiman_crocodilus:0.01024387502272767689,Caiman_yacare:0.00452000014039099542)100:0.04979918314144256286)89:0.02099535088662144930,Melanosuchus_niger:0.04847931833606303892)100:0.10863346777285214084,(Paleosuchus_palpebrosus:0.03436974491295340106,Paleosuchus_trigonatus:0.04940253175356789511)100:0.09143710219822717700)100:0.05842512496518181137,Alligator_mississippiensis:0.15077230151286416526)44:0.01599296100310557481)100:0.16046187578510731631)100:0.48497442571627391583)56:0.06451611650406019471)100:0.24015358098061775904,Chrysemys_picta:0.15974228858960304311);
tree 3103_Cporosus_reference_build=(Pelodiscus_sinensis_AY962573_1:0.30322826244204265089,((((Anas_platyrhynchos:0.14618184384194352066,Taeniopygia_guttata:0.24167752881229304096)43:0.03651692404670469488,((Meleagris_gallopavo:0.11868614787051846859,Gallus_gallus:0.09349946435811984369)100:0.13104510605019717429,Melopsittacus_undulatus:0.30536644747121421961)31:0.02713891945209278081)67:0.04902487776521181201,Struthio_camelus:0.13984622638734103828)100:0.32260944938124813675,(Anolis_carolinensis:0.89737359787176906867,((((Mecistops_NC_010639_1:0.05586491654002865431,Osteolaemus_NC_009728_1:0.10416734283185338783)97:0.02329604834474107919,(((((Crocodylus_novaeguineae:0.02034301559029670636,Crocodylus_mindorensis:0.01846470760041426379)100:0.02446669947641184895,Crocodylus_johnstoni:0.03962909615985545780)94:0.01044684292196516005,(Crocodylus_porosus:0.03842064840324361380,(Crocodylus_palustris:0.01656956309728715993,Crocodylus_siamensis:0.03087427361515225968)87:0.00578011763208509215)41:0.00326446161187747335)36:0.00185073274872385039,(Crocodylus_suchus33:0.03013997610100992847,(Crocodylus_niloticus36:0.01059376602395028025,((Crocodylus_acutus:0.00246518853172166680,Crocodylus_intermedius:0.00372640611561445966)100:0.01115920396189462593,(Crocodylus_moreletii:0.01761433900614015752,Crocodylus_rhombifer:0.01323885886285264789)83:0.00293401090690258983)70:0.00386163001880546024)99:0.00870145724352362933)98:0.00810578761453237435)99:0.02359784313414829693,Voay_3103_C_porosus_ref:0.03418393654950824256)100:0.03824152605036529318)100:0.09479215769691556881,(Gavialis_gangeticus:0.03759575343164321681,Tomistoma_schlegelii:0.07734025613705372559)100:0.07826601743298236546)100:0.10627112268679748952,(Alligator_sinensis:0.18227210975868310405,((((Caiman_latirostris:0.02763140719602923123,(Caiman_crocodilus:0.01027894149641865769,Caiman_yacare:0.00453431308669549789)100:0.04999604837945458707)89:0.02091457452995014801,Melanosuchus_niger:0.04883202821472198280)100:0.10936330644916401889,(Paleosuchus_palpebrosus:0.03443915333350855423,Paleosuchus_trigonatus:0.04970244858523425319)100:0.09183029438227895136)100:0.05861302238611196952,Alligator_mississippiensis:0.15138989929623533626)45:0.01615239145206918275)100:0.16207763227609300882)100:0.48741945278485199200)56:0.06523112088651353280)100:0.24053501588073006312,Chrysemys_picta:0.16011888143225103120);


[PAUP* Parsimony; Newick trees]

[Partitions: no partitions; Data set: protein-coding, rDNA (4 reference builds)]
equal_weights_optimal_parsimony_tree=(Anolis_carolinensis,(Pelodiscus_sinensis_AY962573_1,Chrysemys_picta),((((Struthio_camelus,(Anas_platyrhynchos,(Gallus_gallus,Meleagris_gallopavo))),Taeniopygia_guttata),Melopsittacus_undulatus),(((Alligator_mississippiensis,Alligator_sinensis),((((Caiman_crocodilus,Caiman_yacare),Caiman_latirostris),Melanosuchus_niger),(Paleosuchus_palpebrosus,Paleosuchus_trigonatus))),((Gavialis_gangeticus,Tomistoma_schlegelii),((Mecistops_NC_010639_1,Osteolaemus_NC_009728_1),((((Voay_3101_C_porosus_ref,Voay_3103_C_porosus_ref),Voay_3103_Osteolaemus_ref),Voay_3101_Osteolaemus_ref),(((((((Crocodylus_acutus,Crocodylus_intermedius),(Crocodylus_moreletii,Crocodylus_rhombifer)),Crocodylus_niloticus36),Crocodylus_suchus33),(Crocodylus_johnstoni,(Crocodylus_mindorensis,Crocodylus_novaeguineae))),(Crocodylus_palustris,Crocodylus_siamensis)),Crocodylus_porosus)))))));
equal_weights_parsimony_bootstrap_consensus_tree=(Anolis_carolinensis:100,(Pelodiscus_sinensis_AY962573_1:100,Chrysemys_picta:100)100:100,((((Struthio_camelus:100,(Anas_platyrhynchos:100,(Gallus_gallus:100,Meleagris_gallopavo:100)100:100)84.367:84.367)84.883:84.883,Taeniopygia_guttata:100)56.542:56.542,Melopsittacus_undulatus:100)100:100,(((Alligator_mississippiensis:100,Alligator_sinensis:100)100:100,((((Caiman_crocodilus:100,Caiman_yacare:100)100:100,Caiman_latirostris:100)100:100,Melanosuchus_niger:100)100:100,(Paleosuchus_palpebrosus:100,Paleosuchus_trigonatus:100)100:100)100:100)100:100,((Gavialis_gangeticus:100,Tomistoma_schlegelii:100)100:100,((Mecistops_NC_010639_1:100,Osteolaemus_NC_009728_1:100)100:100,((((Voay_3101_C_porosus_ref:100,Voay_3103_C_porosus_ref:100)82.767:82.767,Voay_3103_Osteolaemus_ref:100)87.467:87.467,Voay_3101_Osteolaemus_ref:100)100:100,((((((Crocodylus_acutus:100,Crocodylus_intermedius:100)100:100,(Crocodylus_moreletii:100,Crocodylus_rhombifer:100)81.542:81.542)99.533:99.533,Crocodylus_niloticus36:100)100:100,Crocodylus_suchus33:100)100:100,(Crocodylus_johnstoni:100,(Crocodylus_mindorensis:100,Crocodylus_novaeguineae:100)100:100)88.367:88.367,(Crocodylus_palustris:100,Crocodylus_siamensis:100)99.675:99.675)59.133:59.133,Crocodylus_porosus:100)100:100)100:100)100:100)100:100)100:100)98.15:98.15)100;
Goloboff_k=4_optimal_parsimony_tree=(Anolis_carolinensis,(Pelodiscus_sinensis_AY962573_1,Chrysemys_picta),((((Struthio_camelus,(Anas_platyrhynchos,(Gallus_gallus,Meleagris_gallopavo))),Taeniopygia_guttata),Melopsittacus_undulatus),(((Alligator_mississippiensis,Alligator_sinensis),((((Caiman_crocodilus,Caiman_yacare),Caiman_latirostris),Melanosuchus_niger),(Paleosuchus_palpebrosus,Paleosuchus_trigonatus))),((Gavialis_gangeticus,Tomistoma_schlegelii),((Mecistops_NC_010639_1,Osteolaemus_NC_009728_1),((((Voay_3101_C_porosus_ref,Voay_3103_C_porosus_ref),Voay_3103_Osteolaemus_ref),Voay_3101_Osteolaemus_ref),(((((((Crocodylus_acutus,Crocodylus_intermedius),(Crocodylus_moreletii,Crocodylus_rhombifer)),Crocodylus_niloticus36),Crocodylus_suchus33),(Crocodylus_johnstoni,(Crocodylus_mindorensis,Crocodylus_novaeguineae))),(Crocodylus_palustris,Crocodylus_siamensis)),Crocodylus_porosus)))))));
Goloboff_k=4_parsimony_bootstrap_tree=(Anolis_carolinensis:100,(Pelodiscus_sinensis_AY962573_1:100,Chrysemys_picta:100)100:100,(((Struthio_camelus:100,(Anas_platyrhynchos:100,(Gallus_gallus:100,Meleagris_gallopavo:100)100:100)70:70)72:72,Melopsittacus_undulatus:100,Taeniopygia_guttata:100)100:100,(((Alligator_mississippiensis:100,Alligator_sinensis:100)100:100,((((Caiman_crocodilus:100,Caiman_yacare:100)100:100,Caiman_latirostris:100)100:100,Melanosuchus_niger:100)100:100,(Paleosuchus_palpebrosus:100,Paleosuchus_trigonatus:100)100:100)100:100)100:100,((Gavialis_gangeticus:100,Tomistoma_schlegelii:100)100:100,((Mecistops_NC_010639_1:100,Osteolaemus_NC_009728_1:100)100:100,((((Voay_3101_C_porosus_ref:100,Voay_3103_C_porosus_ref:100)78:78,Voay_3103_Osteolaemus_ref:100)90:90,Voay_3101_Osteolaemus_ref:100)100:100,(((((((Crocodylus_acutus:100,Crocodylus_intermedius:100)100:100,(Crocodylus_moreletii:100,Crocodylus_rhombifer:100)65:65)95:95,Crocodylus_niloticus36:100)100:100,Crocodylus_suchus33:100)100:100,(Crocodylus_johnstoni:100,(Crocodylus_mindorensis:100,Crocodylus_novaeguineae:100)100:100)91:91)68:68,(Crocodylus_palustris:100,Crocodylus_siamensis:100)100:100)81:81,Crocodylus_porosus:100)100:100)100:100)100:100)100:100)100:100)76:76)100;
Goloboff_k=8_optimal_parsimony_tree=(Anolis_carolinensis,(Pelodiscus_sinensis_AY962573_1,Chrysemys_picta),((((Struthio_camelus,(Anas_platyrhynchos,(Gallus_gallus,Meleagris_gallopavo))),Taeniopygia_guttata),Melopsittacus_undulatus),(((Alligator_mississippiensis,Alligator_sinensis),((((Caiman_crocodilus,Caiman_yacare),Caiman_latirostris),Melanosuchus_niger),(Paleosuchus_palpebrosus,Paleosuchus_trigonatus))),((Gavialis_gangeticus,Tomistoma_schlegelii),((Mecistops_NC_010639_1,Osteolaemus_NC_009728_1),((((Voay_3101_C_porosus_ref,Voay_3103_C_porosus_ref),Voay_3103_Osteolaemus_ref),Voay_3101_Osteolaemus_ref),(((((((Crocodylus_acutus,Crocodylus_intermedius),(Crocodylus_moreletii,Crocodylus_rhombifer)),Crocodylus_niloticus36),Crocodylus_suchus33),(Crocodylus_johnstoni,(Crocodylus_mindorensis,Crocodylus_novaeguineae))),(Crocodylus_palustris,Crocodylus_siamensis)),Crocodylus_porosus)))))));
Goloboff_k=8_parsimony_bootstrap_tree=(Anolis_carolinensis:100,(Pelodiscus_sinensis_AY962573_1:100,Chrysemys_picta:100)100:100,((((Struthio_camelus:100,(Anas_platyrhynchos:100,(Gallus_gallus:100,Meleagris_gallopavo:100)100:100)70:70)81:81,Taeniopygia_guttata:100)63:63,Melopsittacus_undulatus:100)100:100,(((Alligator_mississippiensis:100,Alligator_sinensis:100)100:100,((((Caiman_crocodilus:100,Caiman_yacare:100)100:100,Caiman_latirostris:100)100:100,Melanosuchus_niger:100)100:100,(Paleosuchus_palpebrosus:100,Paleosuchus_trigonatus:100)100:100)100:100)100:100,((Gavialis_gangeticus:100,Tomistoma_schlegelii:100)100:100,((Mecistops_NC_010639_1:100,Osteolaemus_NC_009728_1:100)100:100,((((Voay_3101_C_porosus_ref:100,Voay_3103_C_porosus_ref:100)93:93,Voay_3103_Osteolaemus_ref:100)89.333:89.333,Voay_3101_Osteolaemus_ref:100)100:100,(((((((Crocodylus_acutus:100,Crocodylus_intermedius:100)100:100,(Crocodylus_moreletii:100,Crocodylus_rhombifer:100)72:72)99:99,Crocodylus_niloticus36:100)100:100,Crocodylus_suchus33:100)100:100,(Crocodylus_johnstoni:100,(Crocodylus_mindorensis:100,Crocodylus_novaeguineae:100)100:100)90:90)58:58,(Crocodylus_palustris:100,Crocodylus_siamensis:100)100:100)73:73,Crocodylus_porosus:100)100:100)100:100)100:100)100:100)100:100)92:92)100;
Goloboff_k=12_optimal_parsimony_tree=(Anolis_carolinensis,(Pelodiscus_sinensis_AY962573_1,Chrysemys_picta),((((Struthio_camelus,(Anas_platyrhynchos,(Gallus_gallus,Meleagris_gallopavo))),Taeniopygia_guttata),Melopsittacus_undulatus),(((Alligator_mississippiensis,Alligator_sinensis),((((Caiman_crocodilus,Caiman_yacare),Caiman_latirostris),Melanosuchus_niger),(Paleosuchus_palpebrosus,Paleosuchus_trigonatus))),((Gavialis_gangeticus,Tomistoma_schlegelii),((Mecistops_NC_010639_1,Osteolaemus_NC_009728_1),((((Voay_3101_C_porosus_ref,Voay_3103_C_porosus_ref),Voay_3103_Osteolaemus_ref),Voay_3101_Osteolaemus_ref),(((((((Crocodylus_acutus,Crocodylus_intermedius),(Crocodylus_moreletii,Crocodylus_rhombifer)),Crocodylus_niloticus36),Crocodylus_suchus33),(Crocodylus_johnstoni,(Crocodylus_mindorensis,Crocodylus_novaeguineae))),(Crocodylus_palustris,Crocodylus_siamensis)),Crocodylus_porosus)))))));
Goloboff_k=12_parsimony_bootstrap_tree=(Anolis_carolinensis:100,(Pelodiscus_sinensis_AY962573_1:100,Chrysemys_picta:100)100:100,((((Struthio_camelus:100,(Anas_platyrhynchos:100,(Gallus_gallus:100,Meleagris_gallopavo:100)100:100)77:77)77:77,Taeniopygia_guttata:100)58:58,Melopsittacus_undulatus:100)100:100,(((Alligator_mississippiensis:100,Alligator_sinensis:100)100:100,((((Caiman_crocodilus:100,Caiman_yacare:100)100:100,Caiman_latirostris:100)100:100,Melanosuchus_niger:100)100:100,(Paleosuchus_palpebrosus:100,Paleosuchus_trigonatus:100)100:100)100:100)100:100,((Gavialis_gangeticus:100,Tomistoma_schlegelii:100)100:100,((Mecistops_NC_010639_1:100,Osteolaemus_NC_009728_1:100)100:100,((((Voay_3101_C_porosus_ref:100,Voay_3103_C_porosus_ref:100)80:80,Voay_3103_Osteolaemus_ref:100)83:83,Voay_3101_Osteolaemus_ref:100)100:100,(((((((Crocodylus_acutus:100,Crocodylus_intermedius:100)100:100,(Crocodylus_moreletii:100,Crocodylus_rhombifer:100)78:78)98:98,Crocodylus_niloticus36:100)100:100,Crocodylus_suchus33:100)100:100,(Crocodylus_johnstoni:100,(Crocodylus_mindorensis:100,Crocodylus_novaeguineae:100)100:100)94:94)59:59,(Crocodylus_palustris:100,Crocodylus_siamensis:100)100:100)71:71,Crocodylus_porosus:100)100:100)100:100)100:100)100:100)100:100)88:88)100;


[MCC BEAST Bayesian Tip-dating timetrees; Nexus trees]

[Partitions: morphology, 1st, 2nd, 3rd; Data set: Lee and Yates morphology, protein-coding]
tree Lee_Yates_3101_Cporosus_reference_1st2nd3rd_MCC = 

#NEXUS
begin taxa;
	dimensions ntax=116;
	taxlabels
	Acynodon_iberoccitanus
	Alligator_mcgrewi
	Alligator_mefferdi
	Alligator_mississippiensis
	Alligator_sinensis
	Allodaposuchus_palustris
	Argochampsa_krebsi
	Asiatosuchus_germanicus
	Australosuchus_clarkae
	Baru_Alcoota
	Baru_darrowi
	Baru_huberi
	Baru_wickeni
	Bernissartia_fagesii
	Borealosuchus_acutidentatus
	Borealosuchus_formidabilis
	Borealosuchus_sternbergii
	Borealosuchus_wilsoni
	Boverisuchus_vorax
	Brachychampsa_montana
	Brachyuranochampsa_eversolei
	Brochuchus_pigotti
	Bullock_Creek_taxon
	Caiman_crocodilus
	Caiman_latirostris
	Caiman_wannlangstoni
	Caiman_yacare
	Crocodylus_Tirari_Desert
	Crocodylus_acer
	Crocodylus_acutus
	Crocodylus_affinis
	Crocodylus_anthropophagus
	Crocodylus_checchiai
	Crocodylus_depressifrons
	Crocodylus_falconensis
	Crocodylus_intermedius
	Crocodylus_johnstoni
	Crocodylus_megarhinus
	Crocodylus_mindorensis
	Crocodylus_moreletii
	Crocodylus_niloticus
	Crocodylus_novaeguineae
	Crocodylus_palaeindicus
	Crocodylus_palustris
	Crocodylus_porosus
	Crocodylus_rhombifer
	Crocodylus_siamensis
	Crocodylus_suchus
	Crocodylus_thorbjarnarsoni
	Diplocynodon_darwini
	Diplocynodon_hantoniensis
	Diplocynodon_ratelii
	Dollosuchoides_densmorei
	Eocaiman_cavernensis
	Eogavialis_africanus
	Eosuchus_lerichei
	Eosuchus_minor
	Eothoracosaurus_mississippiensis
	Euthecodon_arambourgii
	Euthecodon_brumpti
	Gavialis_bengawanicus
	Gavialis_browni
	Gavialis_gangeticus
	Gavialosuchus_americanus
	Gavialosuchus_eggenbergensis
	Gnatusuchus_pebasensis
	Goniopholis_ssp
	Gryposuchus_colombianus
	Gryposuchus_pachakamue
	Harpacochampsa_camfieldensis
	Hylaeochampsa_vectiana
	Ikanogavialis_gameroi
	Kalthifrons_aurivellensis
	Kambara_implexidens
	Kambara_murgonensis
	Kambara_taraina
	Kentisuchus_spenceri
	Leidyosuchus_canadensis
	Lohuecosuchus_megadontos
	Maroccosuchus_zennaroi
	Mecistops_cataphractus
	Mekosuchus_inexpectatus
	Mekosuchus_sanderi
	Mekosuchus_whitehunterensis
	Melanosuchus_fischeri
	Melanosuchus_niger
	Navajosuchus_mooki
	Osteolaemus_tetraspis
	Paleosuchus_palpebrosus
	Paleosuchus_trigonatus
	Palimnarchus_gracilis
	Paratomistoma_courtii
	Penghusuchus_pani
	Piscogavialis_jugaliperforatus
	Planocrania_datangensis
	Planocrania_hengdongensis
	Procaimanoidea_kayi
	Prodiplocynodon_langi
	Purussaurus_neivensis
	Quinkana_fortirostrum
	Quinkana_meboldi
	Quinkana_timara
	Rimasuchus_lloydi
	Shamosuchus_djadochtaensis
	Stangerochampsa_mccabei
	Thoracosaurus_macrorhynchus
	Thoracosaurus_neocesariensis
	Tomistoma_cairense
	Tomistoma_lusitanica
	Tomistoma_schlegelii
	Toyotamaphimeia_machikanensis
	Trilophosuchus_rackhami
	Tsoabichi_greenriverensis
	Voay_robustus
	Volia_athollandersoni
	Wannagansuchus_brachymanus
;
end;

begin trees;
	tree TREE1 = [&R] (Goniopholis_ssp[&height_95%_HPD={141.9999999999969,142.0000000000192},length_range={0.01854131815736,39.40788610208},molec_ucln.rate_range={5.65849819901164E-4,0.03368687280318866},length_95%_HPD={0.1442418165739,20.20991900356},height_range={141.99999999998727,142.00000000002902},molec_ucln.rate=0.00338789326140896,morph_ucln.rate_median=0.007730137720273539,morph_ucln.rate_range={2.774419023636118E-4,0.10245655008204714},height_median=142.00000000000753,height=142.00000000000162,morph_ucln.rate=0.010095595262523271,length=9.77353689652403,molec_ucln.rate_95%_HPD={6.507919733376696E-4,0.006764996745688259},molec_ucln.rate_median=0.002999946438804595,length_median=8.940916940212,morph_ucln.rate_95%_HPD={5.943265816148686E-4,0.025825540998211657}]:8.940917,((((((Planocrania_hengdongensis[&height_95%_HPD={57.99999999999716,58.00000000001815},length_range={1.310887633264,53.14369797195},molec_ucln.rate_range={4.4277151304688824E-4,0.01739183804843716},length_95%_HPD={3.874142530756,35.74709580802},height_range={57.999999999989214,58.00000000002969},molec_ucln.rate=0.003331675397523583,morph_ucln.rate_median=0.007411433507423662,morph_ucln.rate_range={9.096072752757801E-4,0.06721537134648671},height_median=58.0000000000075,height=58.00000000000379,morph_ucln.rate=0.009115365506905787,length=17.61733963399398,molec_ucln.rate_95%_HPD={7.223864485947385E-4,0.006596859317316889},molec_ucln.rate_median=0.0029467334221885116,length_median=16.07765200123,morph_ucln.rate_95%_HPD={0.0014459168720955904,0.021607952400751806}]:17.05443,(Boverisuchus_vorax[&height_95%_HPD={47.99999999999639,48.00000000001933},length_range={6.636209091369E-4,57.53507590957},molec_ucln.rate_range={4.154309230696166E-4,0.017159937402973273},length_95%_HPD={1.584370043425,29.43727641125},height_range={47.99999999998751,48.00000000003078},molec_ucln.rate=0.0033857873772143924,morph_ucln.rate_median=0.004070792017547592,morph_ucln.rate_range={5.405091089702989E-4,0.030255517299207394},height_median=48.000000000007674,height=48.00000000000484,morph_ucln.rate=0.004407593305080175,length=18.136495379723705,molec_ucln.rate_95%_HPD={7.169460211829736E-4,0.0068719253085236034},molec_ucln.rate_median=0.002996760255371217,length_median=17.265333248220003,morph_ucln.rate_95%_HPD={0.0011800402201453837,0.008073951392258784}]:17.074355,Planocrania_datangensis[&height_95%_HPD={60.99999999999797,61.00000000001802},length_range={0.001224237775617,36.99283568345},molec_ucln.rate_range={3.020597391341365E-4,0.032887153429612966},length_95%_HPD={0.001224237775617,15.31898660857},height_range={60.999999999988816,61.000000000027995},molec_ucln.rate=0.0033206925482091587,morph_ucln.rate_median=0.005551387729190867,morph_ucln.rate_range={2.919006808784896E-4,0.10626245133009947},height_median=61.000000000007745,height=61.00000000000353,morph_ucln.rate=0.0075447889530565505,length=5.91691881484435,molec_ucln.rate_95%_HPD={7.978500307909916E-4,0.006752084795291119},molec_ucln.rate_median=0.002949318558020246,length_median=4.678821172273,morph_ucln.rate_95%_HPD={3.642717560892391E-4,0.019495363879221236}]:4.074355)[&height_95%_HPD={61.00122423777303,74.07999359799801},length_range={0.003673932942718,47.68064665716},molec_ucln.rate_range={4.117437694603644E-4,0.018572433964626368},length_95%_HPD={0.2473405326306,26.93621998623},height_range={61.00122423777303,92.45646169897401},molec_ucln.rate=0.003364573981258287,morph_ucln.rate_median=0.004202769509364757,morph_ucln.rate_range={3.766104583614234E-4,0.07787275553579973},height_median=65.07435476286989,height=66.0701763395698,posterior=0.7732521847690387,morph_ucln.rate=0.005690212526073121,length=11.144126056906185,molec_ucln.rate_95%_HPD={7.358536854913627E-4,0.0069029992623532216},molec_ucln.rate_median=0.002982816895211206,length_median=9.23321506075,morph_ucln.rate_95%_HPD={5.013658383742039E-4,0.014732914123363012}]:9.980076)[&height_95%_HPD={64.0134638518644,93.69958358919266},length_range={0.3034734021284,61.71964031028},molec_ucln.rate_range={2.6176287311536285E-4,0.017466094612718915},length_95%_HPD={7.902990655532,45.48292420831},height_range={61.33046274142836,111.14369797195872},molec_ucln.rate=0.0033520976085319064,morph_ucln.rate_median=0.001937857410595604,morph_ucln.rate_range={2.925398075489243E-4,0.031400392400617747},height_median=75.05443032955299,height=76.53525058170749,posterior=0.9367977528089888,morph_ucln.rate=0.00227008455439952,length=28.266643799275677,molec_ucln.rate_95%_HPD={6.446323047929836E-4,0.006808844309625626},molec_ucln.rate_median=0.0029622269337916604,length_median=29.03716405123,morph_ucln.rate_95%_HPD={4.080805741896069E-4,0.004808798535732228}]:29.553406,((Prodiplocynodon_langi[&height_95%_HPD={68.99999999999899,69.000000000016},length_range={0.04808270982704,36.16357402541},molec_ucln.rate_range={2.597446510838626E-4,0.022061356941485255},length_95%_HPD={0.93744317928,22.84057481712},height_range={68.9999999999915,69.000000000027},molec_ucln.rate=0.0033597581539392286,morph_ucln.rate_median=0.003921758040817137,morph_ucln.rate_range={3.541689227750519E-4,0.0657540239140648},height_median=69.00000000000722,height=69.00000000000281,morph_ucln.rate=0.005209325649956982,length=11.258442839555357,molec_ucln.rate_95%_HPD={7.120228343772565E-4,0.0067972607767069525},molec_ucln.rate_median=0.00297849942366039,length_median=10.45724472706,morph_ucln.rate_95%_HPD={3.541689227750519E-4,0.013325515166651695}]:12.313193,(((Crocodylus_depressifrons[&height_95%_HPD={55.99999999999879,56.00000000001603},length_range={0.2696700739418,31.36738105301},molec_ucln.rate_range={3.676963083881794E-4,0.021462649954684176},length_95%_HPD={1.344804904202,19.0664600195},height_range={55.99999999999402,56.000000000025},molec_ucln.rate=0.0033587351943225596,morph_ucln.rate_median=0.004751257888428281,morph_ucln.rate_range={5.567867647101176E-4,0.14064059386465955},height_median=56.000000000007134,height=56.00000000000347,morph_ucln.rate=0.006250779890138401,length=10.294977308482636,molec_ucln.rate_95%_HPD={7.963069144569999E-4,0.006897226223352874},molec_ucln.rate_median=0.0029869929803986524,length_median=10.109677645125,morph_ucln.rate_95%_HPD={9.996843400471094E-4,0.015261823445566891}]:7.313663,Crocodylus_affinis[&height_95%_HPD={47.999999999998494,48.000000000017025},length_range={8.269670073942,44.95078583258},molec_ucln.rate_range={3.6149365700234695E-4,0.02186625378035536},length_95%_HPD={9.344804904202,28.82708512176},height_range={47.99999999999201,48.00000000002599},molec_ucln.rate=0.0033746552684408766,morph_ucln.rate_median=0.001517951770758252,morph_ucln.rate_range={2.7503815981950026E-4,0.010872926710547884},height_median=48.000000000007326,height=48.00000000000425,morph_ucln.rate=0.0017313990455177963,length=19.030218109655394,molec_ucln.rate_95%_HPD={7.50335763604186E-4,0.006859276820318108},molec_ucln.rate_median=0.002992794440927122,length_median=18.76398075054,morph_ucln.rate_95%_HPD={3.30051808649274E-4,0.003611159029555942}]:15.313663)[&height_95%_HPD={57.236971855655995,72.03593825163699},length_range={0.010007053165,35.83748924775},molec_ucln.rate_range={3.4305662622515203E-4,0.016817281947111566},length_95%_HPD={0.010007053165,16.29590947125},height_range={56.269670073951986,80.7776753512438},molec_ucln.rate=0.0033435881481298137,morph_ucln.rate_median=0.002697880167867274,morph_ucln.rate_range={3.0948234826331725E-4,0.03794887244630727},height_median=63.31366278721933,height=63.9252478775663,posterior=0.5532147315855181,morph_ucln.rate=0.003534607185001121,length=7.29355716567781,molec_ucln.rate_95%_HPD={8.048654498557537E-4,0.006830542386439785},molec_ucln.rate_median=0.002952737348881594,length_median=6.463981579112,morph_ucln.rate_95%_HPD={3.8080532594689183E-4,0.00935414898807568}]:7.39894,(((((Crocodylus_megarhinus[&height_95%_HPD={33.99999999999898,34.00000000001701},length_range={1.020634182156,32.59063097629},molec_ucln.rate_range={4.1566806174262924E-4,0.025651923334511592},length_95%_HPD={3.712122741935,23.06194877232},height_range={33.999999999994984,34.000000000029004},molec_ucln.rate=0.0033712713317917394,morph_ucln.rate_median=0.00432878711139497,morph_ucln.rate_range={6.682508796715168E-4,0.04392386806829574},height_median=34.00000000000699,height=34.00000000000528,morph_ucln.rate=0.005115226153657914,length=12.66068070379367,molec_ucln.rate_95%_HPD={7.519712788945816E-4,0.00681462321520223},molec_ucln.rate_median=0.0030156116500419587,length_median=12.100204346424999,morph_ucln.rate_95%_HPD={0.0011392587374381075,0.011085821117764419}]:12.100787,((((Euthecodon_arambourgii[&height_95%_HPD={17.999999999999957,18.00000000001623},length_range={0.1736484455408,17.47826647012},molec_ucln.rate_range={1.8460101556134245E-4,0.023137377415913443},length_95%_HPD={0.6103580883761,8.406908554018},height_range={17.999999999994998,18.000000000027683},molec_ucln.rate=0.003385095066311573,morph_ucln.rate_median=0.012426066395994789,morph_ucln.rate_range={0.0013795849168201572,0.11542407292453415},height_median=18.000000000006963,height=18.0000000000071,morph_ucln.rate=0.01583510859860695,length=4.129121077915034,molec_ucln.rate_95%_HPD={6.833644696638471E-4,0.0066766950862202565},molec_ucln.rate_median=0.002996041825705855,length_median=3.7486324672755,morph_ucln.rate_95%_HPD={0.0016179685154583535,0.038980009432008716}]:3.748632,Euthecodon_brumpti[&height_95%_HPD={6.999999999997954,7.0000000000176215},length_range={11.17364844554,28.47826647012},molec_ucln.rate_range={1.451864524499589E-4,0.026474882902172193},length_95%_HPD={11.61035808838,19.40690855402},height_range={6.999999999992951,7.000000000030013},molec_ucln.rate=0.003398359540279633,morph_ucln.rate_median=0.008547662875459175,morph_ucln.rate_range={0.002114042060003288,0.02225534113408352},height_median=7.00000000000702,height=7.000000000007569,morph_ucln.rate=0.00888770939382106,length=15.129121077914979,molec_ucln.rate_95%_HPD={7.359080473514154E-4,0.006842839354262979},molec_ucln.rate_median=0.003001645566648207,length_median=14.748632467275,morph_ucln.rate_95%_HPD={0.004076408745136525,0.014304843766936214}]:14.748632)[&height_95%_HPD={18.610358088383094,26.406908554022763},length_range={0.4982535265741,25.6401121533},molec_ucln.rate_range={4.151807873619741E-4,0.021206878252223525},length_95%_HPD={1.10189394343,10.72697637264},height_range={18.173648445545723,35.478266470116324},molec_ucln.rate=0.0033751502898044785,morph_ucln.rate_median=0.018759597154911288,morph_ucln.rate_range={0.0031822621968120484,0.14218342893155975},height_median=21.748632467278185,height=22.129121077922548,posterior=1.0,morph_ucln.rate=0.022017025348890492,length=5.718055600406774,molec_ucln.rate_95%_HPD={7.485994195085444E-4,0.00678858174501327},molec_ucln.rate_median=0.002990432825646735,length_median=5.315940885675,morph_ucln.rate_95%_HPD={0.0040213552089370325,0.04841314635896376}]:5.704084,Mecistops_cataphractus[&height_95%_HPD={0.0,1.6854073692229576E-11},length_range={14.50946059316,41.09810473253},molec_ucln.rate_range={5.917743219211949E-4,0.004875742487259409},length_95%_HPD={21.96583916901,34.2383190773},height_range={0.0,3.169020601490047E-11},molec_ucln.rate=0.002234522640133059,morph_ucln.rate_median=0.0023368143468011837,morph_ucln.rate_range={3.747735702497258E-4,0.011513874652573246},height_median=6.991740519879386E-12,height=7.472585457889523E-12,morph_ucln.rate=0.0025054403421510517,length=27.53657340235654,molec_ucln.rate_95%_HPD={0.0013256051579672685,0.003110395288793177},molec_ucln.rate_median=0.002240552635031544,length_median=27.336573239019998,morph_ucln.rate_95%_HPD={7.869460136767689E-4,0.004551954594703751}]:27.452716)[&height_95%_HPD={22.088292517982126,33.62388869066599},length_range={0.1184865862994,22.05173724737},molec_ucln.rate_range={3.9256186026016306E-4,0.012145007753537008},length_95%_HPD={0.8461258636192,10.1167164659},height_range={20.121803033187305,41.09810473253661},molec_ucln.rate=0.003039286689993499,morph_ucln.rate_median=0.01063539787463081,morph_ucln.rate_range={0.0010516425023635487,0.1342741918611228},height_median=27.452716252608,height=27.67798566469841,posterior=0.9425717852684145,morph_ucln.rate=0.012990771822549362,length=5.216202194404522,molec_ucln.rate_95%_HPD={8.182729195405216E-4,0.0059601130763346985},molec_ucln.rate_median=0.002762529499566308,length_median=4.861174364322,morph_ucln.rate_95%_HPD={0.002183901089710527,0.029780606544221266}]:5.258458,(Brochuchus_pigotti[&height_95%_HPD={21.99999999999997,22.00000000001603},length_range={0.5523324806671,23.27094622774},molec_ucln.rate_range={3.630057776708233E-4,0.028118052641565253},length_95%_HPD={1.428209996869,12.02355297435},height_range={21.999999999994998,22.000000000027683},molec_ucln.rate=0.003386397703412871,morph_ucln.rate_median=0.021534763684305958,morph_ucln.rate_range={0.00345429834662239,0.13172048056487926},height_median=22.000000000006963,height=22.000000000006736,morph_ucln.rate=0.02559663156900939,length=6.441965680911532,molec_ucln.rate_95%_HPD={7.926265299658108E-4,0.006906198837696045},molec_ucln.rate_median=0.002996997010514983,length_median=6.0699042729925,morph_ucln.rate_95%_HPD={0.005083964571786351,0.05765145446515083}]:6.450733,(Rimasuchus_lloydi[&height_95%_HPD={6.999999999999972,7.00000000001782},length_range={1.469136015139,37.24131242317},molec_ucln.rate_range={3.100282524180545E-4,0.01920058206625618},length_95%_HPD={4.276422385807,24.08584046537},height_range={6.999999999994998,7.000000000027285},molec_ucln.rate=0.0033900030849418287,morph_ucln.rate_median=0.00494838571878235,morph_ucln.rate_range={6.977688090047972E-4,0.04307064484416984},height_median=7.000000000006992,height=7.000000000007459,morph_ucln.rate=0.005890154817572762,length=14.822430536241036,molec_ucln.rate_95%_HPD={7.20087624740313E-4,0.006884290310879212},molec_ucln.rate_median=0.0030022226828572115,length_median=15.183997896165,morph_ucln.rate_95%_HPD={0.0012345366166220243,0.012704677706620307}]:13.426331,Osteolaemus_tetraspis[&height_95%_HPD={0.0,1.6996182239381596E-11},length_range={8.469136015139,41.97356338923},molec_ucln.rate_range={4.482067493201781E-4,0.008778899372817088},length_95%_HPD={11.27642238581,33.12252609272},height_range={0.0,3.026912054338027E-11},molec_ucln.rate=0.0032645097402808076,morph_ucln.rate_median=0.007745805325179222,morph_ucln.rate_range={0.0027237114153016045,0.028298624872022775},height_median=6.991740519879386E-12,height=7.481890817812274E-12,morph_ucln.rate=0.008330641218149682,length=22.291130098998423,molec_ucln.rate_95%_HPD={0.001490140572649595,0.00491366625540047},molec_ucln.rate_median=0.0032555546708757316,length_median=22.27773980805,morph_ucln.rate_95%_HPD={0.003966157462586679,0.014105805065931414}]:20.426331)[&height_95%_HPD={10.804539671455018,29.391351861136414},length_range={0.002538021992677,28.99541402698},molec_ucln.rate_range={4.310401769536844E-4,0.012637858122153709},length_95%_HPD={0.05138878634012,16.64935463198},height_range={8.46913601514541,37.11880716649968},molec_ucln.rate=0.0034468374520316473,morph_ucln.rate_median=0.003365841308908117,morph_ucln.rate_range={2.898003182284836E-4,0.04254622879566245},height_median=20.426330759265028,height=20.391149583276253,posterior=0.7947877652933832,morph_ucln.rate=0.004435191990805137,length=7.941425385998877,molec_ucln.rate_95%_HPD={7.901054882686365E-4,0.006408632333608929},molec_ucln.rate_median=0.003203289657120886,length_median=7.313579745488,morph_ucln.rate_95%_HPD={3.516017983008339E-4,0.011655860316355656}]:8.024402)[&height_95%_HPD={23.724621496843582,34.25310916527698},length_range={0.05106055609244,18.77930728316},molec_ucln.rate_range={2.9509049299791855E-4,0.01864317991571862},length_95%_HPD={0.3525651926307,9.046919955681},height_range={22.984112409771996,41.97356338923497},molec_ucln.rate=0.0034441222223749323,morph_ucln.rate_median=0.007327510324439145,morph_ucln.rate_range={4.7472920798249013E-4,0.11360326329709616},height_median=28.450732774910627,height=28.767969006232004,posterior=0.9023096129837703,morph_ucln.rate=0.009298657973980873,length=4.227532737007309,molec_ucln.rate_95%_HPD={8.998806191963585E-4,0.007055137440610298},molec_ucln.rate_median=0.0030961544605328005,length_median=3.773274031599,morph_ucln.rate_95%_HPD={8.854375591851562E-4,0.022505030535473588}]:4.260442)[&height_95%_HPD={27.137142276819006,39.38539953451853},length_range={0.2532198703392,14.88884695162},molec_ucln.rate_range={0.0015636755213164844,0.044267765064691836},length_95%_HPD={2.35804176907,9.991360784928},height_range={23.995068106540984,47.13958668254199},molec_ucln.rate=0.0070863112227122806,morph_ucln.rate_median=0.0018367675616634497,morph_ucln.rate_range={2.3116198779836341E-4,0.01752349158848708},height_median=32.711174610507385,height=32.976622772177556,posterior=0.934769038701623,morph_ucln.rate=0.00219317106209651,length=5.800647475958618,molec_ucln.rate_95%_HPD={0.003108831580609735,0.012997793826007333},molec_ucln.rate_median=0.006473070197199036,length_median=5.591704349202001,morph_ucln.rate_95%_HPD={3.444355495931472E-4,0.004990573747594146}]:5.883467,((((Crocodylus_anthropophagus[&height_95%_HPD={1.9999999999989768,2.0000000000179625},length_range={2.360947390672,20.50760430818},molec_ucln.rate_range={3.714569785141525E-4,0.019987288294178097},length_95%_HPD={2.810452998828,13.61394089091},height_range={1.9999999999953957,2.0000000000339924},molec_ucln.rate=0.0033518636898243487,morph_ucln.rate_median=0.006006950880845853,morph_ucln.rate_range={4.4999578208530224E-4,0.04007389929625504},height_median=2.0000000000069633,height=2.0000000000075344,morph_ucln.rate=0.006916125144032019,length=7.926942542307735,molec_ucln.rate_95%_HPD={7.480319666256896E-4,0.006756723641608791},molec_ucln.rate_median=0.0029613799664416577,length_median=7.506555378979,morph_ucln.rate_95%_HPD={0.0012101951549202791,0.01478741858754874}]:7.506243,Crocodylus_thorbjarnarsoni[&height_95%_HPD={3.9999999999999147,4.00000000001819},length_range={0.3609473906721,18.50760430818},molec_ucln.rate_range={3.0392210971786466E-4,0.025651923334511592},length_95%_HPD={0.8144531340491,11.61394089091},height_range={3.999999999995623,4.000000000033992},molec_ucln.rate=0.003374242529471756,morph_ucln.rate_median=0.006352050110649364,morph_ucln.rate_range={5.119789774979828E-4,0.09182723959174689},height_median=4.000000000006878,height=4.000000000007525,morph_ucln.rate=0.007891332048001038,length=5.925207234748184,molec_ucln.rate_95%_HPD={7.35949155276986E-4,0.006773213586248632},molec_ucln.rate_median=0.003034151559583107,length_median=5.506223206253,morph_ucln.rate_95%_HPD={7.670872286636146E-4,0.018208685644940114}]:5.506243)[&height_95%_HPD={4.814453134062035,15.613940890914932},length_range={0.222780090337,22.23733858694},molec_ucln.rate_range={4.074157670118686E-4,0.023905227364751234},length_95%_HPD={1.355026435914,14.00292781824},height_range={4.360947390673374,22.50760430819102},molec_ucln.rate=0.003358178035033773,morph_ucln.rate_median=0.0066341118398316745,morph_ucln.rate_range={8.447498173304041E-4,0.09979331963736279},height_median=9.506243141889115,height=9.924713942332792,posterior=0.9995318352059925,morph_ucln.rate=0.008306117553551318,length=7.108783671414178,molec_ucln.rate_95%_HPD={7.293530422848206E-4,0.006742417031977623},molec_ucln.rate_median=0.002968271639702827,length_median=6.704420278675,morph_ucln.rate_95%_HPD={0.0014665536884549424,0.019917504295164493}]:6.490116,(Crocodylus_Tirari_Desert[&height_95%_HPD={2.9999999999999147,3.0000000000181046},length_range={1.007482104995,18.45523036413},molec_ucln.rate_range={4.351974184512035E-4,0.018521287641683756},length_95%_HPD={1.144897297257,10.59353823824},height_range={2.9999999999953104,3.000000000032003},molec_ucln.rate=0.0033672389677394093,morph_ucln.rate_median=0.005382005132241535,morph_ucln.rate_range={4.7171716393895694E-4,0.05449387026726685},height_median=3.000000000006793,height=3.0000000000075024,morph_ucln.rate=0.006661278045765973,length=4.990930761128775,molec_ucln.rate_95%_HPD={6.459480502851092E-4,0.006779262598755996},molec_ucln.rate_median=0.0029861047669681082,length_median=4.344928348032,morph_ucln.rate_95%_HPD={6.736824998688138E-4,0.015860892230879015}]:4.344928,Crocodylus_palaeindicus[&height_95%_HPD={3.9999999999999147,4.000000000018048},length_range={0.007482104994922,17.45523036413},molec_ucln.rate_range={3.430402060166842E-4,0.029788936709108833},length_95%_HPD={0.1448972972569,9.593538238244},height_range={3.9999999999957083,4.000000000032003},molec_ucln.rate=0.0033398653350149785,morph_ucln.rate_median=0.004487586156205526,morph_ucln.rate_range={3.1515735407073984E-4,0.07568730009675391},height_median=4.000000000006779,height=4.000000000007484,morph_ucln.rate=0.00598328685017696,length=3.9909307611287725,molec_ucln.rate_95%_HPD={6.708527120094575E-4,0.0066489219111839975},molec_ucln.rate_median=0.0029978675763336314,length_median=3.344928348032,morph_ucln.rate_95%_HPD={4.208564567930672E-4,0.015752269729652168}]:3.344928)[&height_95%_HPD={4.144897297266027,13.593538238249323},length_range={0.1789761687311,24.2382967339},molec_ucln.rate_range={4.265797107648173E-4,0.022650913386330598},length_95%_HPD={1.407133771318,15.5779018774},height_range={4.007482104996882,21.455230364132234},molec_ucln.rate=0.003403312998860911,morph_ucln.rate_median=0.0059515668839941445,morph_ucln.rate_range={6.080514326420725E-4,0.10673319788096514},height_median=7.344928348041847,height=7.990930761136267,posterior=1.0,morph_ucln.rate=0.007740197244750491,length=7.949593983401473,molec_ucln.rate_95%_HPD={8.402087192859489E-4,0.0070188245539926294},molec_ucln.rate_median=0.002992951880975558,length_median=7.596511994628,morph_ucln.rate_95%_HPD={0.00104036096170825,0.019244977376294478}]:8.65143)[&height_95%_HPD={9.962560058321031,22.601822876614975},length_range={0.004604255136714,18.15316428686},molec_ucln.rate_range={4.8369618861912475E-4,0.02036729784905666},length_95%_HPD={0.03101522654538,8.990060666156},height_range={7.202429093605986,28.499323752448404},molec_ucln.rate=0.0033577879542045254,morph_ucln.rate_median=0.004632568458331408,morph_ucln.rate_range={3.989741819665806E-4,0.07990984311144342},height_median=15.996358721170523,height=16.175155091285056,posterior=0.6576154806491885,morph_ucln.rate=0.006134859030987859,length=3.9141463237412766,molec_ucln.rate_95%_HPD={7.945386022761039E-4,0.00674416698882984},molec_ucln.rate_median=0.0029702516392661944,length_median=3.396064730216,morph_ucln.rate_95%_HPD={5.705108656648718E-4,0.01592270972381905}]:3.888095,(((Crocodylus_johnstoni[&height_95%_HPD={0.0,1.7422507880837657E-11},length_range={6.183525467248,19.1653331406},molec_ucln.rate_range={0.0021095163546572503,0.00761461161769347},length_95%_HPD={7.811185890324,15.19766768625},height_range={0.0,3.211653165635653E-11},molec_ucln.rate=0.00391551245525745,morph_ucln.rate_median=0.005280732498121984,morph_ucln.rate_range={0.001051187102692946,0.015197592982061052},height_median=6.934897101018578E-12,height=7.50051927904943E-12,morph_ucln.rate=0.005487258958739214,length=11.541756351288866,molec_ucln.rate_95%_HPD={0.0027045697551077424,0.005312295601347897},molec_ucln.rate_median=0.0038322153389443144,length_median=11.459080461815,morph_ucln.rate_95%_HPD={0.002498477031771134,0.008946174957821048}]:11.45908,(Crocodylus_mindorensis[&height_95%_HPD={0.0,1.6626700016786344E-11},length_range={1.859424062726,11.8277123467},molec_ucln.rate_range={0.0015649314922709756,0.010491407056622487},length_95%_HPD={3.071070486769,8.819143779129},height_range={0.0,3.069544618483633E-11},molec_ucln.rate=0.0037651758392477207,morph_ucln.rate_median=0.0017577079744366254,morph_ucln.rate_range={1.8151892558001685E-4,0.010743961080948708},height_median=6.508571459562518E-12,height=7.518686464103571E-12,morph_ucln.rate=0.002040174733494823,length=5.687819682936568,molec_ucln.rate_95%_HPD={0.0018979939138980358,0.0058136803133349785},molec_ucln.rate_median=0.0035779563735328646,length_median=5.559334609831,morph_ucln.rate_95%_HPD={3.466522259061814E-4,0.004492701505765859}]:5.559335,Crocodylus_novaeguineae[&height_95%_HPD={0.0,1.6626700016786344E-11},length_range={1.859424062726,11.8277123467},molec_ucln.rate_range={0.0015159504231143247,0.010854134191368393},length_95%_HPD={3.071070486769,8.819143779129},height_range={0.0,3.069544618483633E-11},molec_ucln.rate=0.003550929470535548,morph_ucln.rate_median=0.004250397937958901,morph_ucln.rate_range={4.574463893824039E-4,0.021091001385097546},height_median=6.508571459562518E-12,height=7.518686464103571E-12,morph_ucln.rate=0.004683744033560904,length=5.687819682936568,molec_ucln.rate_95%_HPD={0.0018358126539802047,0.0055343390665551885},molec_ucln.rate_median=0.0033815390697870575,length_median=5.559334609831,morph_ucln.rate_95%_HPD={0.0010935767308662755,0.009185718318467585}]:5.559335)[&height_95%_HPD={3.071070486775625,8.81914377913401},length_range={1.412039328271,15.49756694721},molec_ucln.rate_range={0.0013308044185612383,0.014066704383482969},length_95%_HPD={2.424053218163,9.616752707884},height_range={1.859424062736025,11.827712346701617},molec_ucln.rate=0.003962440823655763,morph_ucln.rate_median=0.0019139633072442449,morph_ucln.rate_range={2.6661863769906964E-4,0.013583465971240433},height_median=5.559334609845905,height=5.687819682944079,posterior=1.0,morph_ucln.rate=0.00225033704198853,length=5.853936668352278,molec_ucln.rate_95%_HPD={0.001810554060683365,0.006889105411050597},molec_ucln.rate_median=0.0036495147519629728,length_median=5.672626684979,morph_ucln.rate_95%_HPD={3.2629784249905297E-4,0.004969263495881853}]:5.899746)[&height_95%_HPD={7.811185890332439,15.197667686262008},length_range={0.3485847903564,9.107494715632},molec_ucln.rate_range={6.052653611959241E-4,0.012050381431174756},length_95%_HPD={0.8754501406157,5.001399902495},height_range={6.183525467256715,19.165333140608},molec_ucln.rate=0.002573731448029276,morph_ucln.rate_median=0.007206484544183852,morph_ucln.rate_range={9.249907939224827E-4,0.05667115862547029},height_median=11.45908046182791,height=11.541756351296353,posterior=1.0,morph_ucln.rate=0.008352974499509084,length=2.676175629147247,molec_ucln.rate_95%_HPD={8.463583771849298E-4,0.004707236764884728},molec_ucln.rate_median=0.002359668097068636,length_median=2.472372522212,morph_ucln.rate_95%_HPD={0.0011145568764593479,0.017685209045142074}]:2.503217,((Crocodylus_siamensis[&height_95%_HPD={0.0,1.7138290786533616E-11},length_range={4.379843111908,16.81941648973},molec_ucln.rate_range={0.001789329708592187,0.007079672758805938},length_95%_HPD={6.352796898645,13.70506154865},height_range={0.0,3.4788172342814505E-11},molec_ucln.rate=0.0033521871358481014,morph_ucln.rate_median=0.005238047477271735,morph_ucln.rate_range={0.0010755115129071542,0.0205453836620109},height_median=6.679101716144942E-12,height=7.50444012660506E-12,morph_ucln.rate=0.005599111726899368,length=9.907667078824097,molec_ucln.rate_95%_HPD={0.0021141217734305805,0.00471599679557889},molec_ucln.rate_median=0.003266378796525478,length_median=9.8103830227775,morph_ucln.rate_95%_HPD={0.0019223589220018393,0.009897242538180053}]:9.802827,Crocodylus_palustris[&height_95%_HPD={0.0,1.7138290786533616E-11},length_range={4.379843111908,16.81941648973},molec_ucln.rate_range={0.0016255456322213195,0.006707609410124085},length_95%_HPD={6.338602770173,13.69890393834},height_range={0.0,3.4788172342814505E-11},molec_ucln.rate=0.003032416987799087,morph_ucln.rate_median=0.004630244972577225,morph_ucln.rate_range={0.0010126248064706194,0.017134522422953085},height_median=6.679101716144942E-12,height=7.507394068315523E-12,morph_ucln.rate=0.0049539586570966545,length=9.91411031906437,molec_ucln.rate_95%_HPD={0.001921809448086546,0.004276658249055627},molec_ucln.rate_median=0.0029494839335181136,length_median=9.8226009142175,morph_ucln.rate_95%_HPD={0.001651677544889605,0.009055186378748232}]:9.802827)[&height_95%_HPD={6.352796898654333,13.705061548655067},length_range={0.03106624128562,10.68880762751},molec_ucln.rate_range={7.136660542307185E-4,0.015395864201678223},length_95%_HPD={0.6932585702696,5.509769184664},height_range={4.3798431119184045,16.819416489730003},molec_ucln.rate=0.0034740777419085245,morph_ucln.rate_median=0.002767824006082821,morph_ucln.rate_range={2.4519282587538526E-4,0.03130554157200619},height_median=9.802827318628545,height=9.900442659529407,posterior=0.9897003745318352,morph_ucln.rate=0.003379928278055986,length=2.8901712559581125,molec_ucln.rate_95%_HPD={0.0010506228116513156,0.006651552082121586},molec_ucln.rate_median=0.003114705593307932,length_median=2.6652365975065,morph_ucln.rate_95%_HPD={3.2773892317509496E-4,0.007947121382218114}]:2.76208,Crocodylus_porosus[&height_95%_HPD={0.0,1.7280399333685637E-11},length_range={5.357470122123,18.4281701695},molec_ucln.rate_range={8.85844464738566E-4,0.007431478247092607},length_95%_HPD={8.292904511967,16.38153740657},height_range={0.0,3.299760464869905E-11},molec_ucln.rate=0.003657138597662052,morph_ucln.rate_median=0.003860946257358019,morph_ucln.rate_range={3.3551946483650625E-4,0.011647462367542103},height_median=6.991740519879386E-12,height=7.522527475396755E-12,morph_ucln.rate=0.004004940119461828,length=12.358702327717031,molec_ucln.rate_95%_HPD={0.0025423293766825266,0.004926367900393232},molec_ucln.rate_median=0.0036250912918550757,length_median=12.36135805206,morph_ucln.rate_95%_HPD={0.0013464625294244584,0.006952809642572269}]:12.564907)[&height_95%_HPD={9.283500612138539,16.399208494191555},length_range={0.05330505474019,6.454184263828},molec_ucln.rate_range={5.189138822755577E-4,0.028118052641565253},length_95%_HPD={0.2995398209125,2.828955405162},height_range={6.30571784696275,18.428170169500873},molec_ucln.rate=0.00322525127024152,morph_ucln.rate_median=0.003605245134833289,morph_ucln.rate_range={2.7018705844703884E-4,0.06934147073901031},height_median=12.564907067570005,height=12.649012169473469,posterior=0.8609550561797753,morph_ucln.rate=0.0045654211487716565,length=1.403708103973532,molec_ucln.rate_95%_HPD={8.142587942367184E-4,0.006267825304022425},molec_ucln.rate_median=0.00291430241917818,length_median=1.252244567099,morph_ucln.rate_95%_HPD={2.9966284533700186E-4,0.01107019043527272}]:1.39739)[&height_95%_HPD={10.54868630533025,17.78690674701045},length_range={0.06330193220059,11.2010190033},molec_ucln.rate_range={4.135407131934148E-4,0.014111359373865281},length_95%_HPD={0.4523442606061,4.425436512742},height_range={7.840538347101926,20.54845584763899},molec_ucln.rate=0.0025442157604889833,morph_ucln.rate_median=0.008058458058532085,morph_ucln.rate_range={4.4152221258318697E-4,0.0923253650782405},height_median=13.962296992014998,height=14.0533407512096,posterior=0.8579900124843945,morph_ucln.rate=0.009709648381525743,length=2.1518263480469417,molec_ucln.rate_95%_HPD={7.111528292068255E-4,0.004853196351933202},molec_ucln.rate_median=0.002335575707897328,length_median=1.932613162295,morph_ucln.rate_95%_HPD={0.001283101990301811,0.022262663727747864}]:2.330392,((Crocodylus_suchus[&height_95%_HPD={0.0,1.6996182239381596E-11},length_range={5.18014503121,16.99830232799},molec_ucln.rate_range={0.0014380300612372254,0.005216832788833273},length_95%_HPD={6.726215517618,13.40459716699},height_range={0.0,3.069544618483633E-11},molec_ucln.rate=0.00262024693719513,morph_ucln.rate_median=0.0012088437695596003,morph_ucln.rate_range={2.0996630793563512E-4,0.006800175380840911},height_median=6.934897101018578E-12,height=7.546088043513845E-12,morph_ucln.rate=0.001373975165576704,length=10.1151951680348,molec_ucln.rate_95%_HPD={0.0017459771062817973,0.0035964364022757623},molec_ucln.rate_median=0.002558424492376278,length_median=10.007130355825,morph_ucln.rate_95%_HPD={2.8971099502508917E-4,0.002837006501293118}]:9.25521,(Crocodylus_niloticus[&height_95%_HPD={0.0,1.688249540165998E-11},length_range={4.169093669602,14.76373992729},molec_ucln.rate_range={8.752622702557822E-4,0.004836631006279611},length_95%_HPD={5.276487359683,11.28306707771},height_range={0.0,3.171862772433087E-11},molec_ucln.rate=0.0023078985819718384,morph_ucln.rate_median=0.0017019880348740817,morph_ucln.rate_range={2.810982716142572E-4,0.008649588702838377},height_median=6.565414878423326E-12,height=7.518305024183001E-12,morph_ucln.rate=0.0018827259991404351,length=8.169969497075956,molec_ucln.rate_95%_HPD={0.001442986168573707,0.0032763643343721055},molec_ucln.rate_median=0.002239001100848085,length_median=8.094370924145,morph_ucln.rate_95%_HPD={3.783731547747832E-4,0.003773193336900479}]:7.374397,(Crocodylus_rhombifer[&height_95%_HPD={0.0,1.6683543435647152E-11},length_range={2.039939783218,12.18361248727},molec_ucln.rate_range={0.001505257406671075,0.00942786125993079},length_95%_HPD={4.02467646062,9.699806358565},height_range={0.0,3.1519675758318044E-11},molec_ucln.rate=0.0030053563743537505,morph_ucln.rate_median=0.006478189567721719,morph_ucln.rate_range={0.0012583539489904904,0.022976074793313577},height_median=6.508571459562518E-12,height=7.521356543547563E-12,morph_ucln.rate=0.0069244677447633995,length=6.717468420364614,molec_ucln.rate_95%_HPD={0.0017415533308869832,0.0044300535486436424},molec_ucln.rate_median=0.0028911326206147153,length_median=6.6375667002495,morph_ucln.rate_95%_HPD={0.002384272027140203,0.01265844721272295}]:6.466536,((Crocodylus_acutus[&height_95%_HPD={0.0,1.6683543435647152E-11},length_range={0.5893686818761,5.405788513043},molec_ucln.rate_range={6.522287244403191E-4,0.0066671150160234685},length_95%_HPD={0.8127941539273,3.20262604713},height_range={0.0,3.129230208287481E-11},molec_ucln.rate=0.002179775646648417,morph_ucln.rate_median=0.00837226655746515,morph_ucln.rate_range={5.05373345813027E-4,0.061234101231407594},height_median=6.508571459562518E-12,height=7.518557839014077E-12,morph_ucln.rate=0.009738792481051564,length=1.8968257208149117,molec_ucln.rate_95%_HPD={9.220837008340862E-4,0.0036453732583926826},molec_ucln.rate_median=0.0020732440204555896,length_median=1.778211938505,morph_ucln.rate_95%_HPD={0.0013921046196589063,0.021408124597973685}]:1.778212,Crocodylus_intermedius[&height_95%_HPD={0.0,1.6683543435647152E-11},length_range={0.5893686818761,5.405788513043},molec_ucln.rate_range={7.037864931554376E-4,0.008012047984726984},length_95%_HPD={0.8127941539273,3.20262604713},height_range={0.0,3.129230208287481E-11},molec_ucln.rate=0.0026547493029437075,morph_ucln.rate_median=0.013933292572929329,morph_ucln.rate_range={0.0011476534201298083,0.09152149297104245},height_median=6.508571459562518E-12,height=7.518557839014077E-12,morph_ucln.rate=0.01574863044477118,length=1.8968257208149117,molec_ucln.rate_95%_HPD={0.0011389360975342215,0.0044369660999301905},molec_ucln.rate_median=0.0025243687303599448,length_median=1.778211938505,morph_ucln.rate_95%_HPD={0.002623946002073675,0.0321715567429649}]:1.778212)[&height_95%_HPD={0.8127941539287917,3.202626047138665},length_range={0.9302208592756,10.34730470929},molec_ucln.rate_range={4.612004551157367E-4,0.01789904292499208},length_95%_HPD={1.853446249797,6.817046875437},height_range={0.5893686818811261,5.405788513044996},molec_ucln.rate=0.003827963491725816,morph_ucln.rate_median=0.003847575968032749,morph_ucln.rate_range={3.531448460718471E-4,0.03778825766914456},height_median=1.7782119385090596,height=1.896825720822434,posterior=1.0,morph_ucln.rate=0.004489090388570174,length=4.281033480230487,molec_ucln.rate_95%_HPD={0.0016363021453980485,0.006688040675435161},molec_ucln.rate_median=0.0035509858446732935,length_median=4.182146389130001,morph_ucln.rate_95%_HPD={6.064720434582202E-4,0.009901611976978704}]:4.087566,Crocodylus_moreletii[&height_95%_HPD={0.0,1.6683543435647152E-11},length_range={2.039939783218,11.91144416901},molec_ucln.rate_range={0.0012583001211103793,0.007986469190731049},length_95%_HPD={3.389932900773,8.891234491505},height_range={0.0,3.129230208287481E-11},molec_ucln.rate=0.002857769391914416,morph_ucln.rate_median=0.003110591055778952,morph_ucln.rate_range={3.0696046095431584E-4,0.01801222742573417},height_median=6.480149750132114E-12,height=7.523791549552135E-12,morph_ucln.rate=0.0034199111161414657,length=6.139579430112841,molec_ucln.rate_95%_HPD={0.0016345271862049612,0.004334416072201627},molec_ucln.rate_median=0.002735941881201016,length_median=6.062684098410999,morph_ucln.rate_95%_HPD={6.036971878130947E-4,0.006730866299427741}]:5.865778)[&height_95%_HPD={3.434057239296976,8.467727869501175},length_range={0.004699414004575,4.20291801488},molec_ucln.rate_range={3.8084226382649916E-4,0.015221676160544725},length_95%_HPD={0.1508052198771,1.658787303013},height_range={2.5781007799842257,11.60610137679879},molec_ucln.rate=0.0027859921551947413,morph_ucln.rate_median=0.00568871464488212,morph_ucln.rate_range={4.518834150436326E-4,0.0689898059937533},height_median=5.865777982026614,height=5.953026655572552,posterior=0.6997503121098627,morph_ucln.rate=0.0072922525592515755,length=0.7859216459126466,molec_ucln.rate_95%_HPD={7.612279191826829E-4,0.005422224198978996},molec_ucln.rate_median=0.0025436944358746103,length_median=0.68516519667385,morph_ucln.rate_95%_HPD={4.518834150436326E-4,0.018449461353717642}]:0.600758)[&height_95%_HPD={4.1515068352790365,9.327545780128816},length_range={0.001323191644818,4.602432402135},molec_ucln.rate_range={5.370580021445433E-4,0.013252084552685476},length_95%_HPD={0.01269432885605,2.388525882659},height_range={2.8250224997854048,11.986512311981016},molec_ucln.rate=0.0024547813784992207,morph_ucln.rate_median=0.010718626639204497,morph_ucln.rate_range={3.3459672602115795E-4,0.09759414603352808},height_median=6.466535538866651,height=6.549223055023979,posterior=0.7631086142322098,morph_ucln.rate=0.012853878984130714,length=1.1764806370877952,molec_ucln.rate_95%_HPD={7.241124429938561E-4,0.0046325500843041175},molec_ucln.rate_median=0.0022488634905632786,length_median=1.0669645594375,morph_ucln.rate_95%_HPD={7.091222076752072E-4,0.030111784764071232}]:0.907861)[&height_95%_HPD={5.08831170328952,10.296066723642014},length_range={0.01175483035639,7.530514565583},molec_ucln.rate_range={8.507232124834408E-4,0.02406619901782589},length_95%_HPD={0.4536228948529,3.74568084569},height_range={4.169093669617553,13.841736803011372},molec_ucln.rate=0.00359826912185631,morph_ucln.rate_median=0.0028306231370748467,morph_ucln.rate_range={3.171980888105306E-4,0.03191544155070149},height_median=7.374396558307012,height=7.502511850200132,posterior=0.5866104868913857,morph_ucln.rate=0.0034801104422430276,length=1.9010151664932846,molec_ucln.rate_95%_HPD={0.0010499374675908715,0.007037704746784405},molec_ucln.rate_median=0.003198280714702838,length_median=1.757627302536,morph_ucln.rate_95%_HPD={3.263401793001922E-4,0.008383300961852018}]:1.880813)[&height_95%_HPD={6.667876785845095,12.489992367388027},length_range={0.01050590286892,14.80660026106},molec_ucln.rate_range={5.686444812021394E-4,0.013111599847003504},length_95%_HPD={0.2873980034583,9.031450996624},height_range={5.180145031210998,15.646251367522012},molec_ucln.rate=0.0027607318646767952,morph_ucln.rate_median=0.00405738557014366,morph_ucln.rate_range={4.6439828425255973E-4,0.054718900022961516},height_median=9.255209539071501,height=9.370166473924815,posterior=0.5525905118601748,morph_ucln.rate=0.00483844699240001,length=4.886621479674657,molec_ucln.rate_95%_HPD={0.0010479832224344094,0.004984514401607338},molec_ucln.rate_median=0.0025678790525968573,length_median=4.894304297705,morph_ucln.rate_95%_HPD={4.7674684692406897E-4,0.010556984855857963}]:2.788777,(Crocodylus_checchiai[&height_95%_HPD={4.999999999999915,5.000000000017053},length_range={0.003457881297143,17.87049732027},molec_ucln.rate_range={3.1365689987746865E-4,0.02518879867931987},length_95%_HPD={0.02551535353292,9.662080859084},height_range={4.999999999996021,5.00000000003169},molec_ucln.rate=0.0033408519435119037,morph_ucln.rate_median=0.004835521762078892,morph_ucln.rate_range={3.078122557463709E-4,0.0798275405443164},height_median=5.00000000000648,height=5.000000000007474,morph_ucln.rate=0.006845597587573169,length=3.4482110690415726,molec_ucln.rate_95%_HPD={7.564192131079975E-4,0.006779667965428525},molec_ucln.rate_median=0.002956644967843726,length_median=2.5824690784455,morph_ucln.rate_95%_HPD={3.337994105530028E-4,0.01932602363956589}]:2.286721,Crocodylus_falconensis[&height_95%_HPD={3.999999999999943,4.000000000016996},length_range={0.2226588886862,22.44091584525},molec_ucln.rate_range={4.677359565195824E-4,0.02095629424907364},length_95%_HPD={1.003457881297,8.7293397233},height_range={3.999999999996021,4.00000000003169},molec_ucln.rate=0.0033866349926271956,morph_ucln.rate_median=0.011034179814986791,morph_ucln.rate_range={7.994215028140277E-4,0.12202238470166567},height_median=4.000000000006509,height=4.000000000007501,morph_ucln.rate=0.013708543758361233,length=3.8717540876193324,molec_ucln.rate_95%_HPD={8.157650603711527E-4,0.0069529588336153594},molec_ucln.rate_median=0.0029960561224701902,length_median=3.231415803879,morph_ucln.rate_95%_HPD={0.0011897728786613828,0.03315649013823369}]:3.286721)[&height_95%_HPD={5.025515353532569,12.25907273525658},length_range={0.003681177929643,18.81800081121},molec_ucln.rate_range={3.0845579475661703E-4,0.022383356444033987},length_95%_HPD={0.03773820509752,9.917645939362},height_range={5.0034578813123005,20.139877059521027},molec_ucln.rate=0.0033744163381508644,morph_ucln.rate_median=0.006959215943512613,morph_ucln.rate_range={5.231600439619345E-4,0.08100850382438626},height_median=7.286720665518402,height=7.8818754794192145,posterior=0.8408239700374532,morph_ucln.rate=0.009216444540080405,length=4.224430631964118,molec_ucln.rate_95%_HPD={7.149674880981736E-4,0.006815358355944054},molec_ucln.rate_median=0.002987254640322232,length_median=3.5493017439630004,morph_ucln.rate_95%_HPD={9.056800667498504E-4,0.023782830083871234}]:4.757266)[&height_95%_HPD={8.506592699936249,16.88870652003928},length_range={0.001353814116682,14.2288965872},molec_ucln.rate_range={4.2545389521794476E-4,0.025658946376905037},length_95%_HPD={0.001353814116682,8.557165553785},height_range={6.8602985857558565,23.434495745220914},molec_ucln.rate=0.003039787103138254,morph_ucln.rate_median=0.004311394439706962,morph_ucln.rate_range={3.558390475717721E-4,0.08765353373889573},height_median=12.043986225027368,height=12.351543750184009,posterior=0.7532771535580525,morph_ucln.rate=0.005185534881628478,length=4.220011942463489,molec_ucln.rate_95%_HPD={9.321585797429506E-4,0.005543116396703538},molec_ucln.rate_median=0.0027860313167538155,length_median=4.149856551284,morph_ucln.rate_95%_HPD={6.601076015426034E-4,0.011873432244154786}]:4.248703)[&height_95%_HPD={12.503769129582679,20.539604352102998},length_range={0.03946105688287,16.45070089893},molec_ucln.rate_range={3.761683664077663E-4,0.014431518320163986},length_95%_HPD={0.1378822622046,7.903299195726},height_range={10.822945689944106,26.697816840853974},molec_ucln.rate=0.0029951242448454916,morph_ucln.rate_median=0.004396141081894999,morph_ucln.rate_range={2.2222295877212913E-4,0.0653075144975227},height_median=16.292689067732,height=16.454188463184074,posterior=0.7955680399500624,morph_ucln.rate=0.005668805686068619,length=3.544886953376773,molec_ucln.rate_95%_HPD={8.374291511704185E-4,0.005575667481343784},molec_ucln.rate_median=0.0027655077445129465,length_median=3.0940382197194998,morph_ucln.rate_95%_HPD={5.710431971283133E-4,0.014314560066051888}]:3.591765)[&height_95%_HPD={14.706605370418998,26.152995359224008},length_range={0.05019085307395,20.77266823321},molec_ucln.rate_range={4.305179396094529E-4,0.01614657955110018},length_95%_HPD={0.59267540274,10.75178484862},height_range={11.539537806033024,33.283979997874994},molec_ucln.rate=0.0028795135318101087,morph_ucln.rate_median=0.0055637773070228306,morph_ucln.rate_range={6.000416088415641E-4,0.06935777926372848},height_median=19.88445421869301,height=20.150987477301236,posterior=0.9739388264669163,morph_ucln.rate=0.006892821298828591,length=5.1325958057282906,molec_ucln.rate_95%_HPD={9.017206900938769E-4,0.00552281409077648},molec_ucln.rate_median=0.0026581911897064713,length_median=4.710468914507,morph_ucln.rate_95%_HPD={9.872594210288263E-4,0.01588629987274328}]:5.02111,Voay_robustus[&height_95%_HPD={0.0019999999979916083,0.0020000000180289135},length_range={7.631944568956,37.15723289188},molec_ucln.rate_range={6.698907522723809E-4,0.003593003120190876},length_95%_HPD={18.48317951661,32.9667127741},height_range={0.001999999995007329,0.0020000000330071543},molec_ucln.rate=0.0019180170945052343,morph_ucln.rate_median=0.007126222733484382,morph_ucln.rate_range={0.0022806463521130808,0.024940531631593533},height_median=0.00200000000700129,height=0.002000000007479993,morph_ucln.rate=0.007383125819015868,length=24.957854376028283,molec_ucln.rate_95%_HPD={0.001339474586899187,0.0025529410332930345},molec_ucln.rate_median=0.001903938625418454,length_median=24.83873543462,morph_ucln.rate_95%_HPD={0.0036274876877265736,0.01111394691861803}]:24.903564)[&height_95%_HPD={18.810691295661996,32.07917521669185},length_range={0.3969770512029,28.02843947864},molec_ucln.rate_range={0.0012094678442815098,0.010755639106130492},length_95%_HPD={6.27719935633,20.66732021128},height_range={16.497506536149444,37.15923289188501},molec_ucln.rate=0.0032890985074019467,morph_ucln.rate_median=0.001466372451027873,morph_ucln.rate_range={2.5016414010954055E-4,0.008597135285943483},height_median=24.90556383017369,height=25.155714182445767,posterior=0.9851747815230961,morph_ucln.rate=0.0016386736183440123,length=13.264414689526125,molec_ucln.rate_95%_HPD={0.0016490428912933897,0.005523319331071199},molec_ucln.rate_median=0.003046495008629798,length_median=13.18909316236,morph_ucln.rate_95%_HPD={3.73619316217999E-4,0.003364741882339252}]:13.689078)[&height_95%_HPD={32.39631838405745,45.270946227744346},length_range={0.1565368362977,28.79977925044},molec_ucln.rate_range={3.8346859159207723E-4,0.018812859843038106},length_95%_HPD={0.8657861731898,16.88673021052},height_range={28.974178749609635,52.96127602769808},molec_ucln.rate=0.004427804728002626,morph_ucln.rate_median=0.006237778790371455,morph_ucln.rate_range={6.865793370263508E-4,0.1399830415945811},height_median=38.59464144061002,height=38.76746967620919,posterior=0.9979712858926342,morph_ucln.rate=0.007982717072112214,length=7.905923532279212,molec_ucln.rate_95%_HPD={0.0010728407802645251,0.008533748457521678},molec_ucln.rate_median=0.004081405303660958,length_median=7.013570195499,morph_ucln.rate_95%_HPD={0.0010857922614132395,0.01953551842441651}]:7.506146)[&height_95%_HPD={37.712122741946885,57.01682227523901},length_range={0.4403564945973,31.47563581397},molec_ucln.rate_range={3.5314312889274987E-4,0.019553296438714972},length_95%_HPD={3.799556542315,23.06834207797},height_range={35.02063418216308,66.59063097630103},molec_ucln.rate=0.005344365219309318,morph_ucln.rate_median=0.003925770873813545,morph_ucln.rate_range={4.6808276389485035E-4,0.06717347492714451},height_median=46.100787476915,height=46.66550920805111,posterior=0.9998439450686641,morph_ucln.rate=0.004634499726894284,length=14.261748005187123,molec_ucln.rate_95%_HPD={0.001462017877721932,0.00857898080093598},molec_ucln.rate_median=0.005278133827395119,length_median=14.58367165804,morph_ucln.rate_95%_HPD={9.918503298295101E-4,0.009734563981687023}]:14.735824,(Kentisuchus_spenceri[&height_95%_HPD={51.999999999999986,52.00000000001501},length_range={0.06031121765556,18.46105157127},molec_ucln.rate_range={3.7207850001234714E-4,0.02089623582448597},length_95%_HPD={1.575454599233,10.49434238765},height_range={51.99999999999601,52.00000000002501},molec_ucln.rate=0.0033602709462092913,morph_ucln.rate_median=0.007387230448573866,morph_ucln.rate_range={4.82081441443374E-4,0.12470313772526312},height_median=52.000000000007034,height=52.00000000000346,morph_ucln.rate=0.00870749994247742,length=5.943391250865898,molec_ucln.rate_95%_HPD={6.447698442810817E-4,0.006717128017555316},molec_ucln.rate_median=0.003014801789818658,length_median=5.693284568317,morph_ucln.rate_95%_HPD={6.948654187793209E-4,0.01965802623416567}]:5.841621,((Paratomistoma_courtii[&height_95%_HPD={39.999999999998906,40.000000000017025},length_range={0.4859339498807,21.57970360142},molec_ucln.rate_range={4.637084970065126E-4,0.02325546740466056},length_95%_HPD={9.438403350968,18.55905460762},height_range={39.99999999999402,40.00000000002612},molec_ucln.rate=0.003345714973561918,morph_ucln.rate_median=0.005331935639005386,morph_ucln.rate_range={3.8893957216101565E-4,0.056879350320053916},height_median=40.00000000000712,height=40.000000000004825,morph_ucln.rate=0.006107969774424875,length=13.509834024008654,molec_ucln.rate_95%_HPD={7.591033230936427E-4,0.006818255118971455},molec_ucln.rate_median=0.0029706481919851897,length_median=13.515132448865,morph_ucln.rate_95%_HPD={9.126751455288312E-4,0.012895353499853658}]:13.719378,Maroccosuchus_zennaroi[&height_95%_HPD={51.999999999999986,52.00000000001501},length_range={7.475082544062E-4,13.86446557434},molec_ucln.rate_range={4.728284004913717E-4,0.01922044097728032},length_95%_HPD={0.003151628295669,6.044266390637},height_range={51.99999999999703,52.00000000002299},molec_ucln.rate=0.0033763399676436435,morph_ucln.rate_median=0.009650395083093188,morph_ucln.rate_range={4.354160166865161E-4,0.14258264987133384},height_median=52.00000000000712,height=52.00000000000349,morph_ucln.rate=0.01245502693628655,length=2.6455819246175474,molec_ucln.rate_95%_HPD={7.252980396839114E-4,0.006832179090082714},molec_ucln.rate_median=0.0030052890153737808,length_median=2.314666659021,morph_ucln.rate_95%_HPD={6.280245646127186E-4,0.03155388825398252}]:1.719378)[&height_95%_HPD={52.00074750826751,56.77464294696928},length_range={0.001424619474079,12.95444940442},molec_ucln.rate_range={3.447485000385513E-4,0.027809710698925665},length_95%_HPD={0.001424619474079,5.738022468858},height_range={52.00074750826751,61.57970360143197},molec_ucln.rate=0.0033393693311665642,morph_ucln.rate_median=0.009625884878702504,morph_ucln.rate_range={4.073533677512084E-4,0.11242163171420112},height_median=53.7193775020825,height=53.99554239367009,posterior=0.563358302122347,morph_ucln.rate=0.012396746239328411,length=2.5255325249607075,molec_ucln.rate_95%_HPD={7.061769057632706E-4,0.006656289454294482},molec_ucln.rate_median=0.00298327012271041,length_median=2.20723473621,morph_ucln.rate_95%_HPD={4.073533677512084E-4,0.031064593688612606}]:2.008155,(((((((Piscogavialis_jugaliperforatus[&height_95%_HPD={4.999999999997954,5.000000000017394},length_range={3.431227075462,27.76709966456},molec_ucln.rate_range={3.5183903757974054E-4,0.020902824802199477},length_95%_HPD={8.403183823626,17.88106412789},height_range={4.999999999992781,5.000000000029701},molec_ucln.rate=0.0033718307296390407,morph_ucln.rate_median=0.005391566036122841,morph_ucln.rate_range={5.772554851733951E-4,0.02392313209055419},height_median=5.000000000007191,height=5.000000000007542,morph_ucln.rate=0.005734301939547665,length=12.260645121049967,molec_ucln.rate_95%_HPD={8.005902200008229E-4,0.0069271829988631255},molec_ucln.rate_median=0.002997800946452484,length_median=11.720189275045,morph_ucln.rate_95%_HPD={0.0017404217391799163,0.010395147344545958}]:11.608335,Gryposuchus_pachakamue[&height_95%_HPD={12.999999999999972,13.000000000017025},length_range={0.01865841236896,18.87070335011},molec_ucln.rate_range={4.162736951723238E-4,0.025324838294639603},length_95%_HPD={0.4376004751822,9.74036363154},height_range={12.999999999994031,13.000000000027597},molec_ucln.rate=0.003374699857842642,morph_ucln.rate_median=0.008967929277472426,morph_ucln.rate_range={5.182754586515434E-4,0.09397487968844333},height_median=13.00000000000702,height=13.000000000007423,morph_ucln.rate=0.0113354399208512,length=4.284274868708964,molec_ucln.rate_95%_HPD={7.953545257275596E-4,0.00694369815568949},molec_ucln.rate_median=0.0029729107280659414,length_median=3.751672481846,morph_ucln.rate_95%_HPD={9.203698333151271E-4,0.027589406235417953}]:3.608335)[&height_95%_HPD={13.355151782617014,22.003140312182325},length_range={0.1013815504707,18.76324166748},molec_ucln.rate_range={3.05513024558863E-4,0.022190851805843147},length_95%_HPD={0.4548681661848,8.963352542187},height_range={13.018658412378755,30.227858296714984},molec_ucln.rate=0.003368354063030867,morph_ucln.rate_median=0.008508653770098771,morph_ucln.rate_range={6.649729328583668E-4,0.11817544747929569},height_median=16.608334658106024,height=17.090484355012265,posterior=0.9572409488139825,morph_ucln.rate=0.011450006933201138,length=4.238982760661675,molec_ucln.rate_95%_HPD={7.318125829281639E-4,0.007009345510820383},molec_ucln.rate_median=0.0029774869123037184,length_median=3.7908739652175,morph_ucln.rate_95%_HPD={8.291004860933361E-4,0.030396474409548}]:6.04672,(Ikanogavialis_gameroi[&height_95%_HPD={3.999999999997584,4.000000000018019},length_range={4.247647237483,29.00589284714},molec_ucln.rate_range={4.4235154038877724E-4,0.018202964866834193},length_95%_HPD={10.36075466583,23.01832257567},height_range={3.99999999999298,4.000000000028734},molec_ucln.rate=0.0033487244752899055,morph_ucln.rate_median=0.002975771748226527,morph_ucln.rate_range={3.3551946483650625E-4,0.023191983871296958},height_median=4.000000000007077,height=4.0000000000074385,morph_ucln.rate=0.0033561257344455744,length=16.307558214324136,molec_ucln.rate_95%_HPD={7.929152028186717E-4,0.006751430052564887},molec_ucln.rate_median=0.002986077814682276,length_median=16.22768508264,morph_ucln.rate_95%_HPD={5.336806148084161E-4,0.007000803720618137}]:15.777244,(Gryposuchus_colombianus[&height_95%_HPD={12.999999999999972,13.000000000016712},length_range={0.3902538171826,16.43536095708},molec_ucln.rate_range={4.5265591483105596E-4,0.019400790037232055},length_95%_HPD={1.189380038826,9.354894138936},height_range={12.999999999995708,13.000000000027597},molec_ucln.rate=0.0033720297307857847,morph_ucln.rate_median=0.012059498945981385,morph_ucln.rate_range={8.566592568330841E-4,0.14258264987133384},height_median=13.00000000000702,height=13.0000000000074,morph_ucln.rate=0.014547263250374117,length=4.937268042127349,molec_ucln.rate_95%_HPD={7.709537450946924E-4,0.006727045657795876},molec_ucln.rate_median=0.0029840002158595703,length_median=4.6709894986875,morph_ucln.rate_95%_HPD={0.002389022102597982,0.03283425672425683}]:3.969739,(Gavialis_browni[&height_95%_HPD={4.999999999998977,5.000000000016797},length_range={0.5912916086606,24.4329801686},molec_ucln.rate_range={3.1365689987746865E-4,0.024242040758247596},length_95%_HPD={1.784587312075,15.57970543405},height_range={4.999999999994998,5.0000000000275975},molec_ucln.rate=0.0033639703542285774,morph_ucln.rate_median=0.004308544824708344,morph_ucln.rate_range={3.449869430561065E-4,0.061479807872981865},height_median=5.000000000007077,height=5.000000000007528,morph_ucln.rate=0.005268313654743221,length=8.205823800431443,molec_ucln.rate_95%_HPD={7.043224694871998E-4,0.006755893404254177},molec_ucln.rate_median=0.002960714116177523,length_median=7.824577556473,morph_ucln.rate_95%_HPD={6.601830643138272E-4,0.012063438279895516}]:7.816401,(Gavialis_gangeticus[&height_95%_HPD={0.0,1.6228796084760688E-11},length_range={2.573828664932,24.97992340386},molec_ucln.rate_range={2.93654949473695E-4,0.007383145702836997},length_95%_HPD={3.27730903222,14.68683986236},height_range={0.0,2.958699951705057E-11},molec_ucln.rate=0.0018681539551067582,morph_ucln.rate_median=0.0033996785896323206,morph_ucln.rate_range={3.7933592807141395E-4,0.019514071490092467},height_median=7.048583938740194E-12,height=7.549037549876394E-12,morph_ucln.rate=0.0038537453101847095,length=8.60537666631296,molec_ucln.rate_95%_HPD={5.953560721602198E-4,0.003232287029151765},molec_ucln.rate_median=0.0017745257957156996,length_median=8.184452130042,morph_ucln.rate_95%_HPD={7.849059400806015E-4,0.008026149707753635}]:8.167559,Gavialis_bengawanicus[&height_95%_HPD={1.9999999999999716,2.000000000016229},length_range={0.5738286649322,22.97992340386},molec_ucln.rate_range={4.57852369954704E-4,0.022159543637134668},length_95%_HPD={1.27730903222,12.68683986236},height_range={1.9999999999969873,2.000000000029587},molec_ucln.rate=0.0033550319411330943,morph_ucln.rate_median=0.010745965992045152,morph_ucln.rate_range={0.0015581415610679188,0.10961547198601551},height_median=2.0000000000070344,height=2.0000000000075175,morph_ucln.rate=0.012967606806157073,length=6.608578577928457,molec_ucln.rate_95%_HPD={7.832024964393264E-4,0.006742292873434792},molec_ucln.rate_median=0.002985691042184389,length_median=6.1885100065745,morph_ucln.rate_95%_HPD={0.00245276747552339,0.029583015461510646}]:6.167559)[&height_95%_HPD={3.3348539570139906,14.71408388791599},length_range={0.01319564904584,21.31454217198},molec_ucln.rate_range={3.1411011247080344E-4,0.015169613969723036},length_95%_HPD={0.1866766101256,10.68988408749},height_range={2.5738286649377073,24.979923403872704},molec_ucln.rate=0.0023415100820773074,morph_ucln.rate_median=0.005938916115787363,morph_ucln.rate_range={5.6937462448249E-4,0.10020188593142951},height_median=8.16755890155764,height=8.58454947127749,posterior=0.9937578027465668,morph_ucln.rate=0.0077550827336685235,length=4.630855546097593,molec_ucln.rate_95%_HPD={6.994153990585793E-4,0.004476129085976529},molec_ucln.rate_median=0.0021407793436643867,length_median=4.012542822486,morph_ucln.rate_95%_HPD={7.922058641195588E-4,0.01961151909695986}]:4.648842)[&height_95%_HPD={6.811876164812759,20.55189439526444},length_range={0.1105048311016,26.34689064546},molec_ucln.rate_range={3.761683664077663E-4,0.014792963269146373},length_95%_HPD={0.2691241342084,13.11171146322},height_range={5.591291608662999,29.43298016860639},molec_ucln.rate=0.0021934414671226942,morph_ucln.rate_median=0.00553489042191762,morph_ucln.rate_range={3.6300386279611004E-4,0.07351172635471871},height_median=12.816400898165313,height=13.188456401303199,posterior=0.9940699126092385,morph_ucln.rate=0.007289886166021711,length=5.851305708002192,molec_ucln.rate_95%_HPD={7.023943096283531E-4,0.0041433356989486105},molec_ucln.rate_median=0.0019978872211903137,length_median=5.1228807055325,morph_ucln.rate_95%_HPD={5.617359468038581E-4,0.01807064504190144}]:4.153338)[&height_95%_HPD={13.871907997819989,21.497343799820015},length_range={0.02282171912838,18.46739811612},molec_ucln.rate_range={2.3546191017673694E-4,0.01664857050428668},length_95%_HPD={0.2770023738628,7.044947482234},height_range={13.39025381718912,29.43536095708761},molec_ucln.rate=0.0024794406232511897,morph_ucln.rate_median=0.011888222049763565,morph_ucln.rate_range={6.012687736859182E-4,0.11578719847591418},height_median=16.969738558938495,height=17.326971628428545,posterior=0.5880149812734082,morph_ucln.rate=0.014895301944980942,length=3.194653956844051,molec_ucln.rate_95%_HPD={6.613418080613141E-4,0.004689918335650081},molec_ucln.rate_median=0.0022552905558139236,length_median=2.8156669340545,morph_ucln.rate_95%_HPD={0.0013255420519443031,0.03647091712706136}]:2.807506)[&height_95%_HPD={15.296375886733983,24.98863471831754},length_range={0.007632789622765,15.20011033825},molec_ucln.rate_range={4.448636514232739E-4,0.015219458600667176},length_95%_HPD={0.02450647067196,6.48597916184},height_range={13.763202212335017,33.005892847160396},molec_ucln.rate=0.002591504698331649,morph_ucln.rate_median=0.007927220340961494,morph_ucln.rate_range={3.6590040764864683E-4,0.11192658429692395},height_median=19.7772444519764,height=20.00764491957123,posterior=0.5756866416978776,morph_ucln.rate=0.010791686817026094,length=2.7256862854584947,molec_ucln.rate_95%_HPD={6.169753034661044E-4,0.004967927969283466},molec_ucln.rate_median=0.002375159696583699,length_median=2.325633414435,morph_ucln.rate_95%_HPD={6.222426802066455E-4,0.028138804444270617}]:2.87781)[&height_95%_HPD={17.845080976728923,28.654603333864102},length_range={0.6828825793319,20.78779211657},molec_ucln.rate_range={3.6801265685654813E-4,0.013679727688418016},length_95%_HPD={1.843556300996,12.33459271671},height_range={15.597624667538298,37.44184541357549},molec_ucln.rate=0.002080322021731508,morph_ucln.rate_median=0.029609063773800265,morph_ucln.rate_range={0.006722010715944925,0.146404921920134},height_median=22.6550549096725,height=22.92785425600936,posterior=1.0,morph_ucln.rate=0.03388531435139648,length=6.513733964121685,molec_ucln.rate_95%_HPD={6.19727517703397E-4,0.0037976661609544172},molec_ucln.rate_median=0.001940365276465161,length_median=6.1005530192015005,morph_ucln.rate_95%_HPD={0.008529005398468069,0.0695770561588878}]:6.509697,Harpacochampsa_camfieldensis[&height_95%_HPD={12.999999999996987,13.000000000016996},length_range={6.160247672148,47.82797661795},molec_ucln.rate_range={1.9332033124182151E-4,0.018428358578328818},length_95%_HPD={9.537138401991,23.76622512798},height_range={12.999999999993008,13.000000000026319},molec_ucln.rate=0.0033481832893705924,morph_ucln.rate_median=0.009188761069658614,morph_ucln.rate_range={0.001324654126483009,0.0413102161722303},height_median=13.000000000007233,height=13.000000000007544,morph_ucln.rate=0.009833725486012038,length=16.450591129927165,molec_ucln.rate_95%_HPD={8.229517343226075E-4,0.006911866965349413},molec_ucln.rate_median=0.002975118176938324,length_median=16.171998081105,morph_ucln.rate_95%_HPD={0.0030808782272050395,0.01747992111200772}]:16.164751)[&height_95%_HPD={22.43391574419701,36.561596121683024},length_range={0.2806776126234,19.0933277034},molec_ucln.rate_range={3.36003271215566E-4,0.009927200963449451},length_95%_HPD={0.7502036063055,10.66081639384},height_range={19.160247672151,46.4955587798805},molec_ucln.rate=0.0022244902944741607,morph_ucln.rate_median=0.017107503779661134,morph_ucln.rate_range={0.001332368058178673,0.1308041064996923},height_median=29.164751480882515,height=29.42484812235303,posterior=0.9973470661672909,morph_ucln.rate=0.020895529273826558,length=5.239178186357033,molec_ucln.rate_95%_HPD={6.701677745662227E-4,0.004175436151856466},molec_ucln.rate_median=0.002050421377652519,length_median=4.751678610672,morph_ucln.rate_95%_HPD={0.0028675146434527974,0.04862583675373501}]:4.996482,((Gavialosuchus_eggenbergensis[&height_95%_HPD={13.999999999997954,14.000000000017167},length_range={0.3757125409272,29.40054489578},molec_ucln.rate_range={4.3941188790140237E-4,0.02192799591862797},length_95%_HPD={1.370299694142,18.00615324466},height_range={13.99999999999298,14.000000000027711},molec_ucln.rate=0.0033465493671965088,morph_ucln.rate_median=0.008469100339802353,morph_ucln.rate_range={0.001073552222403998,0.09511980346111759},height_median=14.000000000007049,height=14.000000000007388,morph_ucln.rate=0.010512021094389356,length=9.2820019759193,molec_ucln.rate_95%_HPD={7.258938084209539E-4,0.006789838241063559},molec_ucln.rate_median=0.0029544556639742574,length_median=8.6728071312775,morph_ucln.rate_95%_HPD={0.0015204618878230723,0.024669753803894943}]:8.180627,Gavialosuchus_americanus[&height_95%_HPD={7.999999999996959,8.000000000017764},length_range={6.375712540927,38.17172531804},molec_ucln.rate_range={4.0695704350540674E-4,0.023801687704487658},length_95%_HPD={7.370299694142,24.27601838562},height_range={7.999999999991957,8.000000000027711},molec_ucln.rate=0.0033558790748662915,morph_ucln.rate_median=0.0025316675216403546,morph_ucln.rate_range={3.1949323317139003E-4,0.01322853917362861},height_median=8.000000000007063,height=8.000000000007393,morph_ucln.rate=0.0028585615089964764,length=15.358258474656663,molec_ucln.rate_95%_HPD={7.541419814487999E-4,0.006820811519403083},molec_ucln.rate_median=0.0029770062413740734,length_median=14.708878913565,morph_ucln.rate_95%_HPD={4.538359650784133E-4,0.005829937166289947}]:14.180627)[&height_95%_HPD={15.460326789378598,31.179544566220798},length_range={0.002671260184862,33.31029836463},molec_ucln.rate_range={3.940358979732534E-4,0.02345153006833803},length_95%_HPD={0.002671260184862,18.69004629955},height_range={14.375712540926315,43.400544895785345},molec_ucln.rate=0.0034008049600976523,morph_ucln.rate_median=0.003773752440986017,morph_ucln.rate_range={3.531598195510109E-4,0.05507683914563979},height_median=22.180627345870334,height=22.778786257361936,posterior=0.9027777777777778,morph_ucln.rate=0.00489137972694845,length=8.562370128423016,molec_ucln.rate_95%_HPD={7.483165187970435E-4,0.006936898650533921},molec_ucln.rate_median=0.0030194899504509664,length_median=7.660254324269,morph_ucln.rate_95%_HPD={4.974363283200213E-4,0.012111717128399757}]:8.012693,(Penghusuchus_pani[&height_95%_HPD={15.999999999998948,16.000000000017224},length_range={0.43294140621,28.96043596913},molec_ucln.rate_range={2.499865226755522E-4,0.022364952715236357},length_95%_HPD={1.578980849059,14.3357584718},height_range={15.999999999993975,16.000000000027},molec_ucln.rate=0.003339454376705003,morph_ucln.rate_median=0.01477553817694481,morph_ucln.rate_range={0.0019655804704541047,0.10946921720941401},height_median=16.00000000000705,height=16.000000000007397,morph_ucln.rate=0.017609046620911083,length=7.271140657944048,molec_ucln.rate_95%_HPD={7.15035558003926E-4,0.006696204898617448},molec_ucln.rate_median=0.0029649394945611748,length_median=6.739778237956,morph_ucln.rate_95%_HPD={0.003562094301763024,0.0400014270276294}]:6.74074,Toyotamaphimeia_machikanensis[&height_95%_HPD={0.9999999999969873,1.0000000000180478},length_range={15.43294140621,43.96043596913},molec_ucln.rate_range={4.022470261143857E-4,0.018416244006128433},length_95%_HPD={16.57898084906,29.3357584718},height_range={0.9999999999910187,1.000000000029985},molec_ucln.rate=0.00335571004798438,morph_ucln.rate_median=0.005075531210173402,morph_ucln.rate_range={0.0011665745704457205,0.017609214245131163},height_median=1.0000000000073896,height=1.0000000000075475,morph_ucln.rate=0.0052781312448075,length=22.27242083130425,molec_ucln.rate_95%_HPD={7.612469430340897E-4,0.006717139721383486},molec_ucln.rate_median=0.0029971316284323354,length_median=21.740740316255,morph_ucln.rate_95%_HPD={0.002085699739057164,0.008590181304599149}]:21.74074)[&height_95%_HPD={17.57898084906509,30.335758471808305},length_range={0.09369680148,27.70664154419},molec_ucln.rate_range={4.082964951081521E-4,0.02522790642689802},length_95%_HPD={1.360879586371,15.20815465148},height_range={16.432941406223193,44.96043596913512},molec_ucln.rate=0.0033319218335466885,morph_ucln.rate_median=0.010156481403407212,morph_ucln.rate_range={0.0015612813308511443,0.1107070375046609},height_median=22.740740316262887,height=23.271714861894097,posterior=0.9996878901373284,morph_ucln.rate=0.012609014020533257,length=7.4273293932607665,molec_ucln.rate_95%_HPD={7.975928002590048E-4,0.006731431634940036},molec_ucln.rate_median=0.0029782993408872197,length_median=6.8113241614644995,morph_ucln.rate_95%_HPD={0.002131704542496675,0.029691223024092595}]:7.45258)[&height_95%_HPD={22.596042030009784,40.20189554302429},length_range={0.01632060866621,23.32521310664},molec_ucln.rate_range={3.4841264838438626E-4,0.021569434711465003},length_95%_HPD={0.01632060866621,14.19827776032},height_range={18.830329702543708,48.33056217766368},molec_ucln.rate=0.0033823044364394536,morph_ucln.rate_median=0.004821416915839799,morph_ucln.rate_range={4.511201912443342E-4,0.08341896082331016},height_median=30.19332053067363,height=30.615814017794307,posterior=0.9049625468164794,morph_ucln.rate=0.006409556063229277,length=5.911006179811084,molec_ucln.rate_95%_HPD={6.552744370551506E-4,0.0069550213596520005},molec_ucln.rate_median=0.002997226291899187,length_median=5.008312175851,morph_ucln.rate_95%_HPD={5.039345813525069E-4,0.01661755402270908}]:3.967913)[&height_95%_HPD={27.298230177883624,42.52884956330702},length_range={0.008967546058912,15.83716794582},molec_ucln.rate_range={3.632783178440356E-4,0.012545360152932415},length_95%_HPD={0.01195174776072,6.367184408496},height_range={23.88743447348301,48.728999915083136},molec_ucln.rate=0.002595899885576887,morph_ucln.rate_median=0.0077084006487628315,morph_ucln.rate_range={4.8801741880162477E-4,0.09089888360508748},height_median=34.16123321115501,height=34.385298978191535,posterior=0.5628901373283396,morph_ucln.rate=0.009923630643249552,length=2.5839569963444817,molec_ucln.rate_95%_HPD={6.320951264066603E-4,0.005043890687417599},molec_ucln.rate_median=0.0023806529551709385,length_median=2.174399080716,morph_ucln.rate_95%_HPD={8.299395711924357E-4,0.02541152162404366}]:3.502508,(Tomistoma_schlegelii[&height_95%_HPD={0.0,1.7280399333685637E-11},length_range={15.0004388509,41.66356695384},molec_ucln.rate_range={2.5786496793919083E-4,0.005012625141354668},length_95%_HPD={15.0004388509,31.24826050872},height_range={0.0,3.069544618483633E-11},molec_ucln.rate=0.0023964925208212104,morph_ucln.rate_median=0.0035954775019572272,morph_ucln.rate_range={7.904697289384137E-4,0.012016007501733934},height_median=7.077005648170598E-12,height=7.603893932871906E-12,morph_ucln.rate=0.0037988297688014987,length=21.178947124298944,molec_ucln.rate_95%_HPD={0.0010453604972952878,0.0036840952076478885},molec_ucln.rate_median=0.0023907594378166277,length_median=19.903909929925,morph_ucln.rate_95%_HPD={0.001458612080535975,0.00655312512809651}]:19.889541,Tomistoma_lusitanica[&height_95%_HPD={14.999999999998977,15.000000000017138},length_range={4.388508965185E-4,26.90003210395},molec_ucln.rate_range={3.867442190822624E-4,0.029788936709108833},length_95%_HPD={4.388508965185E-4,16.28255308536},height_range={14.999999999995993,15.000000000028137},molec_ucln.rate=0.0033844377380213785,morph_ucln.rate_median=0.003702857371874808,morph_ucln.rate_range={3.321176198653824E-4,0.08092156845994804},height_median=15.00000000000702,height=15.00000000000744,morph_ucln.rate=0.0051348583244887665,length=6.1811147366968315,molec_ucln.rate_95%_HPD={7.388138816019643E-4,0.006900826726648731},molec_ucln.rate_median=0.0030008724255689515,length_median=4.9072961188035,morph_ucln.rate_95%_HPD={3.321176198653824E-4,0.014084580477099623}]:4.889541)[&height_95%_HPD={15.007705337992093,31.245649962256195},length_range={0.2192302819488,36.98294305798},molec_ucln.rate_range={4.240173802927301E-4,0.016076018964649184},length_95%_HPD={2.417113363398,25.45730444137},height_range={15.00043885090588,41.66356695384249},molec_ucln.rate=0.002661056259497955,morph_ucln.rate_median=0.0022893132150653248,morph_ucln.rate_range={2.9985483246916945E-4,0.11691265729991661},height_median=19.889540541883292,height=21.170611015765328,posterior=0.9975031210986267,morph_ucln.rate=0.002860085139055646,length=14.548973589413846,molec_ucln.rate_95%_HPD={8.493719440630268E-4,0.004647484661977396},molec_ucln.rate_median=0.0025031335579783973,length_median=14.739803033005,morph_ucln.rate_95%_HPD={4.1793998959080403E-4,0.006425580103867951}]:17.7742)[&height_95%_HPD={29.745624870295885,46.50798855575479},length_range={0.003317034454049,24.94059784953},molec_ucln.rate_range={3.05513024558863E-4,0.028429732428850878},length_95%_HPD={0.4342584353008,17.32955695764},height_range={24.789870743232214,51.102616439356495},molec_ucln.rate=0.0031820192546862364,morph_ucln.rate_median=0.0020200490855305808,morph_ucln.rate_range={2.7503815981950026E-4,0.1053027923445498},height_median=37.66374078998524,height=37.85213165736443,posterior=0.9360174781523096,morph_ucln.rate=0.0025756772759444662,length=9.472305948217354,molec_ucln.rate_95%_HPD={9.311473524447851E-4,0.0057407791687439785},molec_ucln.rate_median=0.0029557628323794126,length_median=9.5937950630225,morph_ucln.rate_95%_HPD={3.0619164367463246E-4,0.006091712045303531}]:9.454942,Tomistoma_cairense[&height_95%_HPD={45.0,45.00000000001499},length_range={0.04811921461547,11.27229516278},molec_ucln.rate_range={2.927701382419001E-4,0.017464996792913075},length_95%_HPD={0.1928650563655,5.006029733232},height_range={44.999999999997016,45.000000000023064},molec_ucln.rate=0.0033913068379897667,morph_ucln.rate_median=0.009912228936741013,morph_ucln.rate_range={4.616191367643462E-4,0.11307957254462302},height_median=45.000000000007084,height=45.000000000003936,morph_ucln.rate=0.012677453034060943,length=2.310069868422948,molec_ucln.rate_95%_HPD={6.622033013880407E-4,0.0069213243439439935},molec_ucln.rate_median=0.0029926491018141734,length_median=2.0523664953039997,morph_ucln.rate_95%_HPD={7.483562741589706E-4,0.031420743607221385}]:2.118683)[&height_95%_HPD={45.18796602821705,50.0666368743305},length_range={0.05784419783257,12.30533213141},molec_ucln.rate_range={3.0845579475661703E-4,0.029788936709108833},length_95%_HPD={0.3214133743673,6.42985092813},height_range={45.04811921462037,55.10266519053798},molec_ucln.rate=0.0034156517496661807,morph_ucln.rate_median=0.008375408625738667,morph_ucln.rate_range={7.439018292882684E-4,0.0856545027078808},height_median=47.11868319835362,height=47.36450685123422,posterior=0.9833021223470662,morph_ucln.rate=0.010485503932064766,length=3.1756063216665615,molec_ucln.rate_95%_HPD={7.278453902719895E-4,0.0067715339777808066},molec_ucln.rate_median=0.003065022179860282,length_median=2.910368714119,morph_ucln.rate_95%_HPD={0.001422571735839937,0.025630894017933947}]:3.234147,Dollosuchoides_densmorei[&height_95%_HPD={45.0,45.00000000001501},length_range={0.02067645524578,15.6171803448},molec_ucln.rate_range={3.8099793179478E-4,0.021180239713727473},length_95%_HPD={1.975300092191,9.297461509155},height_range={44.999999999997016,45.0000000000243},molec_ucln.rate=0.0033605240727515025,morph_ucln.rate_median=0.007938374219949085,morph_ucln.rate_range={5.708853594470624E-4,0.07804663439464737},height_median=45.00000000000705,height=45.00000000000394,morph_ucln.rate=0.00908210967418928,length=5.524406526197171,molec_ucln.rate_95%_HPD={7.752321636376995E-4,0.006878601100821372},molec_ucln.rate_median=0.0029518292322526004,length_median=5.343183663381,morph_ucln.rate_95%_HPD={0.0015064685659454736,0.019149168006328116}]:5.352831)[&height_95%_HPD={47.176132385691034,54.37495479193696},length_range={0.004579950745118,14.66448896252},molec_ucln.rate_range={4.77151792666748E-4,0.02325546740466056},length_95%_HPD={0.6747294776167,8.608992141441},height_range={46.0609419263119,60.827976617963316},molec_ucln.rate=0.0034239008533932984,morph_ucln.rate_median=0.012472311619912241,morph_ucln.rate_range={8.665404655814078E-4,0.1044931853507375},height_median=50.35283066694082,height=50.55098839692834,posterior=0.9583333333333334,morph_ucln.rate=0.01468856343879419,length=4.517050674421132,molec_ucln.rate_95%_HPD={6.755053413763279E-4,0.00665016409696936},molec_ucln.rate_median=0.003081220515363477,length_median=4.350661022709,morph_ucln.rate_95%_HPD={0.0019525348353649557,0.03295706690096849}]:5.374702)[&height_95%_HPD={52.8889803387287,59.6106291057954},length_range={0.02123159610505,10.41233489031},molec_ucln.rate_range={4.184292935061639E-4,0.03613489094588364},length_95%_HPD={0.118667145052,4.803672859224},height_range={52.212202107355,66.2561085033148},molec_ucln.rate=0.0034211086933631264,morph_ucln.rate_median=0.009879606809818055,morph_ucln.rate_range={6.159310267773821E-4,0.10042840164122108},height_median=55.72753227833628,height=55.97178673569967,posterior=0.936641697877653,morph_ucln.rate=0.01258260982881325,length=2.145518323961127,molec_ucln.rate_95%_HPD={7.819293150467732E-4,0.006897722263672232},molec_ucln.rate_median=0.0030478143705766295,length_median=1.8657644811315,morph_ucln.rate_95%_HPD={9.88238933798223E-4,0.03148428165728761}]:2.114088)[&height_95%_HPD={54.15102125829708,62.41283729770352},length_range={0.1018172577591,13.51475536109},molec_ucln.rate_range={4.637084970065126E-4,0.0148100392959532},length_95%_HPD={0.3722711742526,6.442792069804},height_range={52.8798124657024,69.10090255812982},molec_ucln.rate=0.003414398341637004,morph_ucln.rate_median=0.014731350801988135,morph_ucln.rate_range={9.577690941717359E-4,0.13240770557593187},height_median=57.841620674808055,height=58.11260945578141,posterior=0.9984394506866417,morph_ucln.rate=0.018499556619655,length=3.107390014942062,molec_ucln.rate_95%_HPD={7.414532739495441E-4,0.0067611893156471325},molec_ucln.rate_median=0.0030514773428764273,length_median=2.7916314707480003,morph_ucln.rate_95%_HPD={0.002924846167361099,0.046619085256043906}]:2.994991)[&height_95%_HPD={56.37298547387701,66.764036819817},length_range={0.02182107148329,12.91923183101},molec_ucln.rate_range={3.958054385586707E-4,0.03621897537887141},length_95%_HPD={0.2038675481623,5.71097132206},height_range={54.071875276571674,74.4289740082047},molec_ucln.rate=0.0036018658086891344,morph_ucln.rate_median=0.010408929037030046,morph_ucln.rate_range={6.515535304428855E-4,0.14765593954654999},height_median=60.83661134527321,height=61.10631517096607,posterior=0.8787453183520599,morph_ucln.rate=0.013378283018089375,length=2.500473029761397,molec_ucln.rate_95%_HPD={6.305616096943864E-4,0.007365555348544821},molec_ucln.rate_median=0.003161448933814803,length_median=2.146124519717,morph_ucln.rate_95%_HPD={0.001309292989368436,0.03327375847306268}]:2.344373,(Australosuchus_clarkae[&height_95%_HPD={25.99999999999868,26.00000000001704},length_range={16.9573795128,47.9424795524},molec_ucln.rate_range={4.2361208649280535E-4,0.016624167289943245},length_95%_HPD={25.62174153702,39.21544096801},height_range={25.999999999993037,26.000000000026688},molec_ucln.rate=0.003351001015966448,morph_ucln.rate_median=0.0027951311370345306,morph_ucln.rate_range={8.514391843266628E-4,0.00800482447162376},height_median=26.00000000000709,height=26.000000000006334,morph_ucln.rate=0.002895447895782464,length=32.39646171501422,molec_ucln.rate_95%_HPD={7.912447345496543E-4,0.00683174141732005},molec_ucln.rate_median=0.0029859151960969043,length_median=32.200782057859996,morph_ucln.rate_95%_HPD={0.0013004578936073347,0.0046735817035564575}]:32.128654,((((Volia_athollandersoni[&height_95%_HPD={0.001999999997821078,0.0020000000173183707},length_range={5.339740014671,49.82804959185},molec_ucln.rate_range={2.4544212310161014E-4,0.01782503400324478},length_95%_HPD={22.96901258339,42.98195314351},height_range={0.0019999999911988198,0.0020000000291986453},molec_ucln.rate=0.0033221143249959535,morph_ucln.rate_median=0.0021591638038244423,morph_ucln.rate_range={1.9987306314975015E-4,0.022818168621257143},height_median=0.002000000007399194,height=0.0020000000075298062,morph_ucln.rate=0.0025088829099181487,length=33.482601187033,molec_ucln.rate_95%_HPD={7.728803473813555E-4,0.006746086507183303},molec_ucln.rate_median=0.0029607924059422462,length_median=33.95153533524,morph_ucln.rate_95%_HPD={3.5000536033372365E-4,0.005506301734275686}]:35.555811,((Trilophosuchus_rackhami[&height_95%_HPD={13.999999999997982,14.000000000017025},length_range={2.76021330505,27.60325209508},molec_ucln.rate_range={3.020597391341365E-4,0.025737443160558118},length_95%_HPD={9.896399711015,20.59810182505},height_range={13.999999999992212,14.000000000029019},molec_ucln.rate=0.003373630793562768,morph_ucln.rate_median=0.00872049610045047,morph_ucln.rate_range={0.0010185405808146853,0.036094583461641294},height_median=14.000000000007304,height=14.000000000007464,morph_ucln.rate=0.00935500267785397,length=14.792687507071244,molec_ucln.rate_95%_HPD={7.787972004400428E-4,0.006836287007986531},molec_ucln.rate_median=0.0029678584766948705,length_median=14.654845563390001,morph_ucln.rate_95%_HPD={0.0030207054190025213,0.017067465134572732}]:14.790856,(Quinkana_meboldi[&height_95%_HPD={22.999999999998963,23.000000000016087},length_range={6.315979911626E-4,63.24424140301},molec_ucln.rate_range={4.3632326954213163E-4,0.022804877551668594},length_95%_HPD={6.315979911626E-4,27.07437038468},height_range={22.99999999998751,23.00000000002521},molec_ucln.rate=0.0033762708090338467,morph_ucln.rate_median=0.006068151341518167,morph_ucln.rate_range={2.4499093699722677E-4,0.10050758446992904},height_median=23.000000000007248,height=23.000000000006818,morph_ucln.rate=0.008583509328906596,length=3.640471468504074,molec_ucln.rate_95%_HPD={7.18843764171101E-4,0.006668953638059034},molec_ucln.rate_median=0.003019797114346537,length_median=1.490017955255,morph_ucln.rate_95%_HPD={4.0395040040241585E-4,0.024388522594030716}]:1.36854,(Quinkana_fortirostrum[&height_95%_HPD={5.9999999999980105,6.000000000016996},length_range={7.000751755263,22.57041648973},molec_ucln.rate_range={1.9017421830579246E-4,0.026321387098541763},length_95%_HPD={7.059036361588,16.13604430395},height_range={5.999999999991218,6.000000000028905},molec_ucln.rate=0.0034125328083980076,morph_ucln.rate_median=0.012589934777979777,morph_ucln.rate_range={0.0023262275726947564,0.050835407304884374},height_median=6.000000000007361,height=6.000000000007583,morph_ucln.rate=0.013671940522665644,length=11.515911575790108,molec_ucln.rate_95%_HPD={7.542219362078349E-4,0.007092764436100387},molec_ucln.rate_median=0.003016448764171473,length_median=11.224052752304999,morph_ucln.rate_95%_HPD={0.0038402622353734778,0.02581288072131339}]:11.222326,Quinkana_timara[&height_95%_HPD={12.999999999999005,13.000000000016001},length_range={7.517552634813E-4,15.57041648973},molec_ucln.rate_range={3.4038805818806744E-4,0.022383356444033987},length_95%_HPD={0.05903636158833,9.136044303948},height_range={12.999999999994003,13.000000000024897},molec_ucln.rate=0.0033882644200890454,morph_ucln.rate_median=0.005116194524079951,morph_ucln.rate_range={2.72344516954194E-4,0.1007809551012262},height_median=13.00000000000722,height=13.000000000007466,morph_ucln.rate=0.006581542630791696,length=4.51609194410743,molec_ucln.rate_95%_HPD={6.404269862243695E-4,0.006775344310206835},molec_ucln.rate_median=0.0030164698887966707,length_median=4.224052752306,morph_ucln.rate_95%_HPD={3.854186916516881E-4,0.01626364884616823}]:4.222326)[&height_95%_HPD={13.083768326371853,22.157056082339096},length_range={0.1367616609626,19.77465217731},molec_ucln.rate_range={3.4673319613933405E-4,0.018013875084475103},length_95%_HPD={1.657107413874,11.98982845921},height_range={13.000751755272319,28.570416489739983},molec_ucln.rate=0.003368080894774029,morph_ucln.rate_median=0.008024491305359907,morph_ucln.rate_range={6.650389566574351E-4,0.21238493510017672},height_median=17.222325663332143,height=17.512993108792482,posterior=0.9996878901373284,morph_ucln.rate=0.009830222575644391,length=7.25150598098671,molec_ucln.rate_95%_HPD={7.339854329270976E-4,0.006785547473143464},molec_ucln.rate_median=0.0029962439754454263,length_median=7.31206890327,morph_ucln.rate_95%_HPD={0.0012378842137699682,0.022781897806153598}]:7.146215)[&height_95%_HPD={23.000631597986967,27.807407908671877},length_range={0.01045421277682,15.65764754985},molec_ucln.rate_range={3.1755583263347374E-4,0.022364952715236357},length_95%_HPD={0.7720321510004,8.480568482341},height_range={23.000631597986967,35.224758267292},molec_ucln.rate=0.003362431697892932,morph_ucln.rate_median=0.018205504481319634,morph_ucln.rate_range={7.944092125752008E-4,0.12311967791963188},height_median=24.36854027008183,height=24.76059075414368,posterior=0.9338327091136079,morph_ucln.rate=0.021937540117019615,length=4.316543721380313,molec_ucln.rate_95%_HPD={8.133322761998296E-4,0.006788493667939552},molec_ucln.rate_median=0.002993785155582803,length_median=4.0346724422074995,morph_ucln.rate_95%_HPD={0.00239177779186145,0.050366752820250056}]:4.422316)[&height_95%_HPD={24.87856957531298,34.06386927134166},length_range={0.3017528095771,16.62094313644},molec_ucln.rate_range={3.6406545371972125E-4,0.020152142057725843},length_95%_HPD={0.9677884745516,9.466407167018},height_range={23.040040135844464,41.603252095073984},molec_ucln.rate=0.0033493274644199873,morph_ucln.rate_median=0.018524572364080942,morph_ucln.rate_range={0.0021279908793904313,0.1522428047871867},height_median=28.790856105868983,height=29.070248595348794,posterior=0.9363295880149812,morph_ucln.rate=0.02204075968470669,length=4.853275778888843,molec_ucln.rate_95%_HPD={7.986679160723566E-4,0.006892308249388544},molec_ucln.rate_median=0.002965523840745069,length_median=4.499441120917,morph_ucln.rate_95%_HPD={0.003218907891898977,0.04945618785238395}]:4.84063,((Mekosuchus_sanderi[&height_95%_HPD={13.99999999999838,14.000000000017025},length_range={0.6283613053115,24.71828135737},molec_ucln.rate_range={4.043689878111427E-4,0.019527304933157907},length_95%_HPD={3.448906379949,16.08780330814},height_range={13.999999999991019,14.000000000028592},molec_ucln.rate=0.0033639063558658774,morph_ucln.rate_median=0.010536772978643617,morph_ucln.rate_range={0.0011337531447373915,0.10354719287730599},height_median=14.000000000007361,height=14.000000000007518,morph_ucln.rate=0.012230005577973728,length=10.209497223097653,molec_ucln.rate_95%_HPD={6.482208163077587E-4,0.006757101170998617},molec_ucln.rate_median=0.003013184977463019,length_median=10.218792784685,morph_ucln.rate_95%_HPD={0.002158198127268877,0.025388754025514014}]:10.559481,Mekosuchus_whitehunterensis[&height_95%_HPD={22.999999999999957,23.000000000016158},length_range={0.001348587068986,17.72195038366},molec_ucln.rate_range={2.6176287311536285E-4,0.018440397844993697},length_95%_HPD={0.001348587068986,8.086148644543},height_range={22.999999999993975,23.00000000002521},molec_ucln.rate=0.0034112065265485053,morph_ucln.rate_median=0.010482124889374337,morph_ucln.rate_range={3.8302898260493594E-4,0.12081104293784996},height_median=23.00000000000722,height=23.00000000000675,morph_ucln.rate=0.01380925897140001,length=3.3373356815957442,molec_ucln.rate_95%_HPD={6.598389642208226E-4,0.0069403981492519},molec_ucln.rate_median=0.003000991056153176,length_median=2.893499002696,morph_ucln.rate_95%_HPD={3.8302898260493594E-4,0.03717668830388275}]:1.559481)[&height_95%_HPD={23.00134858707466,28.45354191090101},length_range={0.01209660729323,13.40191350779},molec_ucln.rate_range={5.205735464168472E-4,0.019844223699899737},length_95%_HPD={0.04926391373874,7.50775432984},height_range={23.00134858707466,34.55214502007193},molec_ucln.rate=0.0033799396872720125,morph_ucln.rate_median=0.016035359810948495,morph_ucln.rate_range={4.699330279658216E-4,0.13712597817270605},height_median=24.559481033613885,height=25.0249082840575,posterior=0.5230961298377028,morph_ucln.rate=0.01983311765838712,length=3.621174513920959,molec_ucln.rate_95%_HPD={6.943361382398156E-4,0.006874118925771941},molec_ucln.rate_median=0.0029873979597005804,length_median=3.3386265014165,morph_ucln.rate_95%_HPD={5.460525397114012E-4,0.04897180880463989}]:3.462542,Mekosuchus_inexpectatus[&height_95%_HPD={0.0019999999975084393,0.002000000017176262},length_range={5.339740014671,39.53606204071},molec_ucln.rate_range={3.8321594521868914E-4,0.02242262283703609},length_95%_HPD={17.48548107214,32.86124275451},height_range={0.0019999999924209533,0.0020000000291986453},molec_ucln.rate=0.003363976296615081,morph_ucln.rate_median=0.0034220175088580697,morph_ucln.rate_range={2.919006808784896E-4,0.01907367564058307},height_median=0.002000000007399194,height=0.0020000000075746874,morph_ucln.rate=0.003813291868458385,length=25.967021255743056,molec_ucln.rate_95%_HPD={7.168208777938966E-4,0.006823394077654357},molec_ucln.rate_median=0.00297480851606226,length_median=26.571396319285,morph_ucln.rate_95%_HPD={6.743253830780985E-4,0.00775195468479132}]:28.020023)[&height_95%_HPD={24.15036375205392,32.86328312776102},length_range={0.4642068839007,18.68483217631},molec_ucln.rate_range={3.6406545371972125E-4,0.020929916024071925},length_95%_HPD={1.173893927616,10.42450860451},height_range={23.260861004809996,40.72195038366769},molec_ucln.rate=0.0033588326149404644,morph_ucln.rate_median=0.018509494166836594,morph_ucln.rate_range={9.73429896477306E-4,0.17481074448326178},height_median=28.022023085960818,height=28.29920719796516,posterior=0.9918851435705368,morph_ucln.rate=0.02189278063228818,length=5.472025013259954,molec_ucln.rate_95%_HPD={7.38408255599954E-4,0.006789090134563031},molec_ucln.rate_median=0.0029660862643764692,length_median=5.138017812823,morph_ucln.rate_95%_HPD={0.004546039910724767,0.048994082962722334}]:5.609463)[&height_95%_HPD={28.67776267543165,39.61555318816201},length_range={0.009607871817003,11.41805923965},molec_ucln.rate_range={3.940358979732534E-4,0.015744694474523785},length_95%_HPD={0.1646049461269,6.130350252956},height_range={26.322578889255894,45.257745480118686},molec_ucln.rate=0.0033881915701982363,morph_ucln.rate_median=0.014848030595927915,morph_ucln.rate_range={6.993218562678768E-4,0.11532962855455765},height_median=33.63148601868601,height=33.83775258614982,posterior=0.6772784019975031,morph_ucln.rate=0.018320512344498597,length=2.814095210704051,molec_ucln.rate_95%_HPD={7.581750782652861E-4,0.006938715233149512},molec_ucln.rate_median=0.0030206044327359405,length_median=2.5003956410125,morph_ucln.rate_95%_HPD={0.0011911664630115163,0.04485638289453166}]:1.926325)[&height_95%_HPD={30.11574406567084,41.9139540178806},length_range={0.01161049774338,14.43552956206},molec_ucln.rate_range={3.632783178440356E-4,0.021206878252223525},length_95%_HPD={0.2056983065861,6.376534714217},height_range={27.532250222578938,48.972190539242305},molec_ucln.rate=0.0033608830012983623,morph_ucln.rate_median=0.014343269429936533,morph_ucln.rate_range={6.093179140014913E-4,0.14121977582303666},height_median=35.55781119426567,height=35.762218634575554,posterior=0.7047440699126092,morph_ucln.rate=0.01791877337000436,length=3.008085458130192,molec_ucln.rate_95%_HPD={7.764087498181473E-4,0.006966266051258484},molec_ucln.rate_median=0.002976075814648906,length_median=2.725595721495,morph_ucln.rate_95%_HPD={0.0010055806239949174,0.044950537892557534}]:3.062749,(Bullock_Creek_taxon[&height_95%_HPD={12.999999999997982,13.000000000017991},length_range={1.096441938381,40.12868397997},molec_ucln.rate_range={2.547177900753191E-4,0.020014668875923496},length_95%_HPD={10.32912684498,28.28351572225},height_range={12.999999999990337,13.000000000029019},molec_ucln.rate=0.003386272239080417,morph_ucln.rate_median=0.007047686869400596,morph_ucln.rate_range={0.0011301125444863217,0.09277351279668657},height_median=13.000000000007304,height=13.000000000007487,morph_ucln.rate=0.007867867343315288,length=17.891599205448244,molec_ucln.rate_95%_HPD={6.851349918927726E-4,0.006863433268555599},molec_ucln.rate_median=0.0029817092110200837,length_median=17.69094136279,morph_ucln.rate_95%_HPD={0.0020730948552526,0.015198500306040079}]:17.440843,Baru_huberi[&height_95%_HPD={22.99999999999895,23.000000000017195},length_range={0.005935905085018,30.12868397997},molec_ucln.rate_range={3.8346859159207723E-4,0.031611700742720045},length_95%_HPD={1.247828155104,17.7578819657},height_range={22.999999999994003,23.00000000002602},molec_ucln.rate=0.003348949417400204,morph_ucln.rate_median=0.006126721135825561,morph_ucln.rate_range={7.001541787904166E-4,0.09065799077488855},height_median=23.000000000007134,height=23.000000000006814,morph_ucln.rate=0.007784803962021873,length=8.811075689709899,molec_ucln.rate_95%_HPD={7.760787655600681E-4,0.0068015181959435785},molec_ucln.rate_median=0.002961170165456645,length_median=8.2023799495515,morph_ucln.rate_95%_HPD={0.0011202731493170832,0.01832019494586594}]:7.440843)[&height_95%_HPD={24.12304864283304,38.190905483892976},length_range={0.004811136780379,25.30590173343},molec_ucln.rate_range={3.55373881512707E-4,0.016734082829213678},length_95%_HPD={0.1811661883987,15.28120741284},height_range={23.005935905092798,53.12868397997369},molec_ucln.rate=0.0033817503376031254,morph_ucln.rate_median=0.004615531844935547,morph_ucln.rate_range={3.770874660180939E-4,0.07174356181634983},height_median=30.440843177581016,height=30.81417497838667,posterior=0.7716916354556804,morph_ucln.rate=0.005880183807509076,length=7.537889883674558,molec_ucln.rate_95%_HPD={7.467657289083177E-4,0.006885241280043434},molec_ucln.rate_median=0.0030058883289420498,length_median=7.200603789649,morph_ucln.rate_95%_HPD={6.1725324098864E-4,0.01443153230472712}]:8.179717)[&height_95%_HPD={32.88284587971559,45.622600712266006},length_range={0.2340905224513,16.51220494477},molec_ucln.rate_range={4.117437694603644E-4,0.026321387098541763},length_95%_HPD={0.8972298479972,8.758302124566},height_range={29.957572249277717,54.913776768112015},molec_ucln.rate=0.0034098598592070014,morph_ucln.rate_median=0.017745418756258683,morph_ucln.rate_range={0.002263814545141598,0.1359217429406529},height_median=38.62056049807225,height=38.87471088833474,posterior=0.9372659176029963,morph_ucln.rate=0.021540007760508083,length=4.44688624171243,molec_ucln.rate_95%_HPD={6.755729994582462E-4,0.006921742317074895},molec_ucln.rate_median=0.0030267031022629277,length_median=4.108657555969,morph_ucln.rate_95%_HPD={0.003948662094037819,0.049460874201892206}]:5.170048,((Palimnarchus_gracilis[&height_95%_HPD={3.999999999997499,4.000000000018105},length_range={0.7932874502492,53.40256968818},molec_ucln.rate_range={4.423666593184015E-4,0.019553296438714972},length_95%_HPD={1.930272990254,38.04600726945},height_range={3.9999999999903366,4.000000000029559},molec_ucln.rate=0.0034020327287464496,morph_ucln.rate_median=0.002635846653538938,morph_ucln.rate_range={2.6450257411126467E-4,0.029798157568804006},height_median=4.000000000007219,height=4.0000000000075095,morph_ucln.rate=0.0032849753846022284,length=17.175540963401204,molec_ucln.rate_95%_HPD={6.791522905343897E-4,0.006851074783426797},molec_ucln.rate_median=0.0030127766994533663,length_median=14.59903442852,morph_ucln.rate_95%_HPD={3.1984615903374574E-4,0.007903454307416583}]:13.316479,Kalthifrons_aurivellensis[&height_95%_HPD={3.999999999997385,4.000000000018048},length_range={0.7932874502492,48.3328718152},molec_ucln.rate_range={3.714569785141525E-4,0.024242040758247596},length_95%_HPD={2.230853148473,35.97090194385},height_range={3.9999999999903366,4.000000000029559},molec_ucln.rate=0.0033673457000014157,morph_ucln.rate_median=0.006178869079965327,morph_ucln.rate_range={6.577354538861456E-4,0.08951487469628136},height_median=4.000000000007219,height=4.000000000007517,morph_ucln.rate=0.008019347960855933,length=16.859707743537236,molec_ucln.rate_95%_HPD={7.659657614605671E-4,0.006796318618262111},molec_ucln.rate_median=0.0029896764564107696,length_median=14.59903442852,morph_ucln.rate_95%_HPD={0.0012263489608111348,0.01981581375533727}]:13.316479)[&height_95%_HPD={6.004071130142449,35.5143064973892},length_range={0.01836406092654,50.2870691505},molec_ucln.rate_range={3.357420338215403E-4,0.018265773500511714},length_95%_HPD={2.923876084718,38.00857627936},height_range={4.793287450251,49.22535163394198},molec_ucln.rate=0.0033483234023189167,morph_ucln.rate_median=0.0020371048226628897,morph_ucln.rate_range={2.5484510686404904E-4,0.02937654343144025},height_median=17.316479383373007,height=18.86631642081767,posterior=0.894350811485643,morph_ucln.rate=0.002551277360395553,length=22.47239210912078,molec_ucln.rate_95%_HPD={7.00517841039304E-4,0.006715460875887447},molec_ucln.rate_median=0.0029424936083768385,length_median=23.57449401738,morph_ucln.rate_95%_HPD={3.622919638059319E-4,0.00598896509831417}]:22.157057,((Baru_Alcoota[&height_95%_HPD={7.999999999996959,8.000000000018105},length_range={5.946112571779,36.59768538844},molec_ucln.rate_range={3.957579358103586E-4,0.01871408476205313},length_95%_HPD={8.235006916305,25.03339417935},height_range={7.999999999988745,8.00000000002899},molec_ucln.rate=0.003410949236107431,morph_ucln.rate_median=0.007490086416674101,morph_ucln.rate_range={0.0015165322888658443,0.033554544865039664},height_median=8.000000000007418,height=8.000000000007624,morph_ucln.rate=0.008126632275055074,length=16.40612973505258,molec_ucln.rate_95%_HPD={7.089851929242868E-4,0.0067731465425261775},molec_ucln.rate_median=0.0030380254103341275,length_median=16.207454261724997,morph_ucln.rate_95%_HPD={0.002725782152482052,0.01468038211889833}]:15.833223,Baru_darrowi[&height_95%_HPD={12.999999999997982,13.000000000017991},length_range={0.9461125717789,31.59768538844},molec_ucln.rate_range={3.858157766978259E-4,0.01931574605451512},length_95%_HPD={3.235006916305,20.20547897277},height_range={12.999999999989114,13.000000000029559},molec_ucln.rate=0.0033502411324394027,morph_ucln.rate_median=0.00873773178882704,morph_ucln.rate_range={0.0014251460212860228,0.09262998652635493},height_median=13.00000000000739,height=13.000000000007532,morph_ucln.rate=0.010227396376606778,length=11.422115056928055,molec_ucln.rate_95%_HPD={6.748565112214691E-4,0.0067214905327110585},molec_ucln.rate_median=0.0029642729571798267,length_median=11.207454261725001,morph_ucln.rate_95%_HPD={0.0025146722251085077,0.021281318071421074}]:10.833223)[&height_95%_HPD={16.23500691631702,31.608829255565993},length_range={1.579614956313E-4,25.69634534792},molec_ucln.rate_range={4.165420484064358E-4,0.019925016685941287},length_95%_HPD={0.4825805297468,15.16001181069},height_range={13.946112571782066,44.59768538844199},molec_ucln.rate=0.0033795908942943075,morph_ucln.rate_median=0.005035385678932289,morph_ucln.rate_range={3.751508447295569E-4,0.0908988759910733},height_median=23.83322303365597,height=23.920598066243723,posterior=0.9346129837702871,morph_ucln.rate=0.006386447478272608,length=7.518540461258398,molec_ucln.rate_95%_HPD={6.28615917767863E-4,0.006849868624447264},molec_ucln.rate_median=0.0029794137971348948,length_median=7.031447843444,morph_ucln.rate_95%_HPD={7.428502720348483E-4,0.01581311336464795}]:7.236301,Baru_wickeni[&height_95%_HPD={25.999999999998593,26.00000000001623},length_range={0.2072567595023,21.88634184019},molec_ucln.rate_range={3.849729453192254E-4,0.026321387098541763},length_95%_HPD={0.4847778912789,10.98808006022},height_range={25.999999999992013,26.00000000002855},molec_ucln.rate=0.0033581843252728128,morph_ucln.rate_median=0.008097195402226727,morph_ucln.rate_range={4.861153288913023E-4,0.11637685141306744},height_median=26.00000000000719,height=26.000000000006168,morph_ucln.rate=0.010247118179373474,length=5.358618443325237,molec_ucln.rate_95%_HPD={7.69718687709592E-4,0.006982002083610734},molec_ucln.rate_median=0.002967026898421983,length_median=4.8690736853325,morph_ucln.rate_95%_HPD={0.0013368595824282117,0.024383226556439375}]:5.069524)[&height_95%_HPD={26.484777891289013,37.148052910320004},length_range={0.733125721685,25.53509611077},molec_ucln.rate_range={2.3688897849306957E-4,0.017307785922312965},length_95%_HPD={1.82661024766,17.04337615683},height_range={26.207256759508994,47.88634184020401},molec_ucln.rate=0.0033587369057220956,morph_ucln.rate_median=0.011287514917488906,morph_ucln.rate_range={0.0021187642694189394,0.11716879353833658},height_median=31.069524287620602,height=31.52486002399711,posterior=0.9996878901373284,morph_ucln.rate=0.013475033361015062,length=9.18153376085921,molec_ucln.rate_95%_HPD={6.889733767636793E-4,0.006688866399421163},molec_ucln.rate_median=0.002993221434095219,length_median=8.8486092905225,morph_ucln.rate_95%_HPD={0.0029318409015834036,0.02901605229662174}]:8.404013)[&height_95%_HPD={31.81685147289099,47.45920552693299},length_range={0.002940062331973,19.20274219913},molec_ucln.rate_range={4.3611924320056456E-4,0.020424447425836458},length_95%_HPD={0.002940062331973,10.87194748192},height_range={29.067754027309036,54.927054178396006},molec_ucln.rate=0.0033322801895404866,morph_ucln.rate_median=0.00393923885063748,morph_ucln.rate_range={2.771306080176524E-4,0.051657319265018826},height_median=39.473536880585755,height=39.64442712326554,posterior=0.5571161048689138,morph_ucln.rate=0.005311284919005,length=4.3185174239463,molec_ucln.rate_95%_HPD={6.489578160632882E-4,0.006712373358519523},molec_ucln.rate_median=0.0029520332838865217,length_median=3.5405811497715,morph_ucln.rate_95%_HPD={2.771306080176524E-4,0.014093928477935155}]:4.317072)[&height_95%_HPD={37.40423258457048,51.51895513178502},length_range={0.5728661135412,20.33428329467},molec_ucln.rate_range={2.1024276272113337E-4,0.020471267523703512},length_95%_HPD={1.089146711721,10.94281115437},height_range={34.51516934714098,58.94811485674799},molec_ucln.rate=0.0033505530461851963,morph_ucln.rate_median=0.018233914442363365,morph_ucln.rate_range={0.0018014221357108748,0.1636561760370516},height_median=43.7906085401964,height=44.11327584414132,posterior=0.9372659176029963,morph_ucln.rate=0.021817894300894324,length=5.531376088634743,molec_ucln.rate_95%_HPD={6.353475269245772E-4,0.006794478135407804},molec_ucln.rate_median=0.002982804177476198,length_median=5.036205630615,morph_ucln.rate_95%_HPD={0.003955662890841015,0.04804500098934603}]:9.203855,((Kambara_implexidens[&height_95%_HPD={46.000000000000796,46.000000000016385},length_range={0.08939234906538,17.06592271008},molec_ucln.rate_range={5.09198514933346E-4,0.02259496830768249},length_95%_HPD={0.245197275933,9.089453298751},height_range={45.9999999999945,46.00000000002518},molec_ucln.rate=0.003391610945333751,morph_ucln.rate_median=0.005537458930635914,morph_ucln.rate_range={4.3439856846176026E-4,0.06670689484269318},height_median=46.00000000000708,height=46.00000000000397,morph_ucln.rate=0.00725181975849521,length=4.074853478257762,molec_ucln.rate_95%_HPD={7.670948033624205E-4,0.006862229653480035},molec_ucln.rate_median=0.0029959842954221305,length_median=3.5732375668785004,morph_ucln.rate_95%_HPD={7.235310136893193E-4,0.01838904901875802}]:2.68464,Kambara_taraina[&height_95%_HPD={37.9999999999994,38.000000000017025},length_range={0.1121940063419,23.07138965518},molec_ucln.rate_range={3.861004204360921E-4,0.03613489094588364},length_95%_HPD={3.849428080184,16.0748808135},height_range={37.99999999999419,38.00000000002619},molec_ucln.rate=0.0033888507184394803,morph_ucln.rate_median=0.004706897569452398,morph_ucln.rate_range={2.8552753163132706E-4,0.04474329110189643},height_median=38.00000000000712,height=38.000000000004846,morph_ucln.rate=0.005260145385924353,length=10.179178193864738,molec_ucln.rate_95%_HPD={5.784373862451314E-4,0.006722925171139538},molec_ucln.rate_median=0.003008209277843359,length_median=10.184211358479999,morph_ucln.rate_95%_HPD={4.870286824155852E-4,0.011524447091917127}]:10.68464)[&height_95%_HPD={46.20703919904999,52.67884244548581},length_range={0.02162445390106,16.45823630114},molec_ucln.rate_range={3.394018128561085E-4,0.021462649954684176},length_95%_HPD={0.05611950936584,7.033633595613},height_range={46.089392349067,60.519923262670034},molec_ucln.rate=0.00333066344799769,morph_ucln.rate_median=0.006219532793887586,morph_ucln.rate_range={4.381157026357097E-4,0.08782039218708594},height_median=48.684639713778694,height=49.06383382815196,posterior=0.5045255930087391,morph_ucln.rate=0.007880933105663653,length=3.182638717786634,molec_ucln.rate_95%_HPD={8.400748939118979E-4,0.006967348322058993},molec_ucln.rate_median=0.0029901659922415055,length_median=2.744496359702,morph_ucln.rate_95%_HPD={5.854041409970981E-4,0.019366798662050495}]:2.812864,Kambara_murgonensis[&height_95%_HPD={46.00000000000047,46.000000000016044},length_range={1.030331111451E-5,18.28844540125},molec_ucln.rate_range={4.372307551724038E-4,0.02230538832777228},length_95%_HPD={0.005985085790023,10.02475646851},height_range={45.9999999999945,46.00000000002518},molec_ucln.rate=0.0033790252418599365,morph_ucln.rate_median=0.006180193413693909,morph_ucln.rate_range={2.8602641274669136E-4,0.118029589338442},height_median=46.00000000000712,height=46.000000000004015,morph_ucln.rate=0.008003831938457936,length=4.911706115993002,molec_ucln.rate_95%_HPD={7.492812720036487E-4,0.006814162537554684},molec_ucln.rate_median=0.00302989778792726,length_median=4.6865755854365,morph_ucln.rate_95%_HPD={3.469335200737242E-4,0.020623777714756462}]:5.497504)[&height_95%_HPD={47.77182517194208,56.41689122187687},length_range={0.03443870207108,16.25655236144},molec_ucln.rate_range={5.146519824837264E-4,0.02068482244723436},length_95%_HPD={0.06885288011011,7.135910153979},height_range={47.143251595323704,64.28844540125851},molec_ucln.rate=0.0033090385598849408,morph_ucln.rate_median=0.005454986371867891,morph_ucln.rate_range={4.7624071343912587E-4,0.07268525933617762},height_median=51.49750390321299,height=51.78222006277233,posterior=0.2883895131086142,morph_ucln.rate=0.007053086562297465,length=2.996863934989404,molec_ucln.rate_95%_HPD={7.533673373924022E-4,0.006548475015721995},molec_ucln.rate_median=0.0029575048142645027,length_median=2.5635364936645,morph_ucln.rate_95%_HPD={5.646625664898734E-4,0.01705971455946049}]:1.49696)[&height_95%_HPD={48.108386095845006,58.90436651530001},length_range={0.3375625143952,17.89317944548},molec_ucln.rate_range={3.3177410821284413E-4,0.023905227364751234},length_95%_HPD={0.8498533264074,10.1436851443},height_range={47.194459960798085,68.38149907444148},molec_ucln.rate=0.0033500671185109857,morph_ucln.rate_median=0.01304775301265907,morph_ucln.rate_range={0.002049328848404401,0.13962342348740722},height_median=52.994463635513,height=53.28703764660862,posterior=0.9371098626716604,morph_ucln.rate=0.015841971503627445,length=5.072949514579506,molec_ucln.rate_95%_HPD={6.667215641158733E-4,0.006678730529595188},molec_ucln.rate_median=0.0029834227483083392,length_median=4.694264821463,morph_ucln.rate_95%_HPD={0.0025741119156156653,0.03619831587407527}]:5.13419)[&height_95%_HPD={51.92336706697337,65.00621511206619},length_range={0.01358697116281,19.59899515663},molec_ucln.rate_range={4.246516742775977E-4,0.016699301327010255},length_95%_HPD={0.5516466549183,10.14986767623},height_range={48.70429353688402,73.919483010519},molec_ucln.rate=0.0033324200281788863,morph_ucln.rate_median=0.008061608766137828,morph_ucln.rate_range={3.3650292904437065E-4,0.0931367435836686},height_median=58.1286537505829,height=58.27411670833893,posterior=0.9034019975031211,morph_ucln.rate=0.010204458584655707,length=4.911809279628421,molec_ucln.rate_95%_HPD={6.943518581509918E-4,0.006714537948431455},molec_ucln.rate_median=0.002973096544459939,length_median=4.497655678931,morph_ucln.rate_95%_HPD={0.0010830497853376781,0.025006543144426484}]:5.052331)[&height_95%_HPD={57.67826619417359,69.84441498029491},length_range={0.1102420032042,16.33744284102},molec_ucln.rate_range={3.4130033192835774E-4,0.02532082560550519},length_95%_HPD={0.4843538857452,6.535492431262},height_range={54.863184961553515,76.892033898729},molec_ucln.rate=0.003659272378341336,morph_ucln.rate_median=0.01843543283205599,morph_ucln.rate_range={0.0023793189654478073,0.14121308674457764},height_median=63.1809846444525,height=63.484006906236445,posterior=0.9369538077403246,morph_ucln.rate=0.022445630543755264,length=3.156000185297526,molec_ucln.rate_95%_HPD={7.557018885814239E-4,0.007725830993334459},molec_ucln.rate_median=0.003181444974010448,length_median=2.7950317955125,morph_ucln.rate_95%_HPD={0.0031715716330237252,0.05269490320894327}]:1.578763,Crocodylus_acer[&height_95%_HPD={52.99999999999896,53.00000000001603},length_range={6.134395320956E-4,27.41148127782},molec_ucln.rate_range={4.2394258470388873E-4,0.020829154571978755},length_95%_HPD={6.134395320956E-4,15.31496283446},height_range={52.999999999994,53.000000000026006},molec_ucln.rate=0.0033672821972512766,morph_ucln.rate_median=0.0030868149060135864,morph_ucln.rate_range={3.082567605838867E-4,0.06623966134781509},height_median=53.000000000007276,height=53.000000000003595,morph_ucln.rate=0.004344862112873948,length=6.060560616028459,molec_ucln.rate_95%_HPD={7.554962919878142E-4,0.006870308742886852},molec_ucln.rate_median=0.002996072295882486,length_median=4.7559281770355,morph_ucln.rate_95%_HPD={3.26162031866038E-4,0.011978384456103415}]:11.759747)[&height_95%_HPD={59.10973186259902,71.55311445453201},length_range={0.002849625766643,8.829333910861},molec_ucln.rate_range={5.351809317510795E-4,0.01941901465776044},length_95%_HPD={0.002849625766643,4.237723236655},height_range={56.346984336978394,78.83389067194298},molec_ucln.rate=0.0036023613460357544,morph_ucln.rate_median=0.007174764085674551,morph_ucln.rate_range={5.432461262344712E-4,0.0754417257938081},height_median=64.75974722543958,height=65.11773478993527,posterior=0.17384519350811486,morph_ucln.rate=0.009752278319525921,length=1.6275584972729296,molec_ucln.rate_95%_HPD={7.030849250776988E-4,0.007412505694427398},molec_ucln.rate_median=0.0031079734835603246,length_median=1.3327832625405,morph_ucln.rate_95%_HPD={5.432461262344712E-4,0.026623721790056436}]:1.736447,Brachyuranochampsa_eversolei[&height_95%_HPD={43.99999999999798,44.00000000001701},length_range={9.000613439532,36.37180845036},molec_ucln.rate_range={3.4280473621811197E-4,0.017787993412662517},length_95%_HPD={9.000613439532,25.37938254739},height_range={43.999999999991005,44.00000000003068},molec_ucln.rate=0.0033559704718646283,morph_ucln.rate_median=0.0030668287971549243,morph_ucln.rate_range={3.6460374853506864E-4,0.017436678111696018},height_median=44.000000000007304,height=44.00000000000455,morph_ucln.rate=0.0035108178559242415,length=15.330742444220448,molec_ucln.rate_95%_HPD={7.079268372955807E-4,0.006824760435357867},molec_ucln.rate_median=0.0029872492162840904,length_median=13.75748565567,morph_ucln.rate_95%_HPD={7.029538373627624E-4,0.007536885174140114}]:22.496194)[&height_95%_HPD={60.048225920574396,74.48640425908202},length_range={0.03725955819679,16.49861808529},molec_ucln.rate_range={3.9055555568394466E-4,0.02188047275820774},length_95%_HPD={0.2591260151198,7.542643279893},height_range={56.19037597570052,86.71724708585101},molec_ucln.rate=0.0036893903863674674,morph_ucln.rate_median=0.011131257437290449,morph_ucln.rate_range={7.738691581004565E-4,0.1101050159583049},height_median=66.49619442938797,height=66.88383117216692,posterior=0.922752808988764,morph_ucln.rate=0.014077184250986623,length=3.3495478411033632,molec_ucln.rate_95%_HPD={7.635718818779631E-4,0.007674932305883342},molec_ucln.rate_median=0.003213487448396437,length_median=2.893050779368,morph_ucln.rate_95%_HPD={0.001224913198380511,0.03533179868689057}]:4.216409)[&height_95%_HPD={63.301713446472405,80.03741603097399},length_range={0.182542793627,33.07678036602},molec_ucln.rate_range={3.14026124029738E-4,0.021538816939412918},length_95%_HPD={0.7869404606994,14.16339725472},height_range={59.707096890903,93.55283780205266},molec_ucln.rate=0.003973218843650456,morph_ucln.rate_median=0.009862932352040476,morph_ucln.rate_range={6.824305466404172E-4,0.14621582664004476},height_median=70.71260304913898,height=71.17628939285156,posterior=0.9361735330836455,morph_ucln.rate=0.012313962076352037,length=6.313664370489256,molec_ucln.rate_95%_HPD={7.551807025669496E-4,0.008530801067741773},molec_ucln.rate_median=0.0033999397389041642,length_median=5.476874969567,morph_ucln.rate_95%_HPD={0.0016044900057308178,0.02947231598724194}]:4.645799,Asiatosuchus_germanicus[&height_95%_HPD={44.99999999999879,45.000000000017195},length_range={14.09083550599,58.34070743761},molec_ucln.rate_range={3.5679477938347596E-4,0.02055179350285421},length_95%_HPD={22.34447256906,42.88246604005},height_range={44.999999999991985,45.000000000029004},molec_ucln.rate=0.00335515188067073,morph_ucln.rate_median=0.0021967809619678268,morph_ucln.rate_range={4.032463584309334E-4,0.007461162886374046},height_median=45.00000000000719,height=45.000000000004476,morph_ucln.rate=0.002327301635821698,length=31.59863602208271,molec_ucln.rate_95%_HPD={8.10203448506456E-4,0.00684532337197112},molec_ucln.rate_median=0.002982682484975392,length_median=30.841092949755,morph_ucln.rate_95%_HPD={8.147114785300247E-4,0.004003903379748918}]:30.358402)[&height_95%_HPD={66.7339470150273,86.215543949034},length_range={0.003447226511852,26.03123359505},molec_ucln.rate_range={5.580442945544312E-4,0.021765482113019607},length_95%_HPD={0.2828769366929,13.89060976693},height_range={63.089308806086876,97.393369316232},molec_ucln.rate=0.003991125041692448,morph_ucln.rate_median=0.005707127446646521,morph_ucln.rate_range={4.035692386849396E-4,0.08981974786476339},height_median=75.35840178910004,height=75.92865021908374,posterior=0.6783707865168539,morph_ucln.rate=0.00748098605665725,length=5.616138098745761,molec_ucln.rate_95%_HPD={7.559670647974677E-4,0.008585566141079777},molec_ucln.rate_median=0.003425951554166682,length_median=4.609446445669,morph_ucln.rate_95%_HPD={6.849473216685917E-4,0.01921780238930066}]:5.954791)[&height_95%_HPD={70.8983665279188,93.7570232480522},length_range={1.55281334251,41.94512923744},molec_ucln.rate_range={5.149290857234537E-4,0.01782503400324478},length_95%_HPD={5.928162187763,30.17756959887},height_range={69.04808270983501,105.1635740254209},molec_ucln.rate=0.005221463464661965,morph_ucln.rate_median=0.004268100118576273,morph_ucln.rate_range={6.511800159888922E-4,0.04228084619346523},height_median=81.31319257809585,height=81.94609856285871,posterior=0.9372659176029963,morph_ucln.rate=0.004880003528270523,length=18.314466892235927,molec_ucln.rate_95%_HPD={0.0010754480105197208,0.009834514640736333},molec_ucln.rate_median=0.00485231256786085,length_median=18.394350886525,morph_ucln.rate_95%_HPD={0.0013376943402152763,0.010049283256363605}]:18.685328,(Leidyosuchus_canadensis[&height_95%_HPD={76.99999999999898,77.00000000001701},length_range={4.440600500475,36.4010432442},molec_ucln.rate_range={3.97985979851354E-4,0.025324838294639603},length_95%_HPD={9.092360256727,25.24226066242},height_range={76.99999999999187,77.00000000002828},molec_ucln.rate=0.003408752632611654,morph_ucln.rate_median=0.004450176234418267,morph_ucln.rate_range={9.678855502761553E-4,0.020010143748823542},height_median=77.0000000000075,height=77.00000000000257,morph_ucln.rate=0.004768722132408187,length=17.01923324247997,molec_ucln.rate_95%_HPD={7.966864782674779E-4,0.006998485203878903},molec_ucln.rate_median=0.00302041759167445,length_median=16.763101035005,morph_ucln.rate_95%_HPD={0.00158077108194308,0.00860495818139291}]:16.763101,(((Diplocynodon_hantoniensis[&height_95%_HPD={36.9999999999974,37.000000000017394},length_range={0.01753905944,19.95005865115},molec_ucln.rate_range={4.3941188790140237E-4,0.022411597436487615},length_95%_HPD={0.2023092275622,8.149777544951},height_range={36.99999999999139,37.000000000027285},molec_ucln.rate=0.003373715885105713,morph_ucln.rate_median=0.00597784815701549,morph_ucln.rate_range={5.030511562030955E-4,0.1206359800030641},height_median=37.00000000000736,height=37.000000000005365,morph_ucln.rate=0.00783263438110494,length=3.531072520033319,molec_ucln.rate_95%_HPD={6.709017131182915E-4,0.006731369363042272},molec_ucln.rate_median=0.0030070949083001366,length_median=3.021714540795,morph_ucln.rate_95%_HPD={5.64961096485354E-4,0.01989305528136068}]:3.021715,Diplocynodon_ratelii[&height_95%_HPD={21.999999999996987,22.000000000019014},length_range={15.01753905944,34.95005865115},molec_ucln.rate_range={4.4235154038877724E-4,0.019191723424282672},length_95%_HPD={15.20230922756,23.14977754495},height_range={21.999999999988006,22.000000000027967},molec_ucln.rate=0.0033517492854992655,morph_ucln.rate_median=0.0021916668446538157,morph_ucln.rate_range={3.478983084531357E-4,0.009622605491018139},height_median=22.000000000007617,height=22.000000000007308,morph_ucln.rate=0.0023777298827781152,length=18.531072520033312,molec_ucln.rate_95%_HPD={7.233311347383955E-4,0.006680445380258209},molec_ucln.rate_median=0.002997797797121449,length_median=18.021714540795,morph_ucln.rate_95%_HPD={6.391855366037203E-4,0.004662819347381796}]:18.021715)[&height_95%_HPD={37.202309227568975,45.14977754496202},length_range={0.4620910150424,43.34009722799},molec_ucln.rate_range={4.561630282592518E-4,0.026955153734483192},length_95%_HPD={1.771652001129,17.00074532033},height_range={37.01753905945158,56.95005865115678},molec_ucln.rate=0.003350532501808613,morph_ucln.rate_median=0.007574848995041798,morph_ucln.rate_range={6.265470939210529E-4,0.08962689672148211},height_median=40.02171454080241,height=40.53107252004095,posterior=1.0,morph_ucln.rate=0.008798781280199253,length=8.601003052691816,molec_ucln.rate_95%_HPD={7.519477665583626E-4,0.006730951900017255},molec_ucln.rate_median=0.0029842179918241176,length_median=7.7347812590195,morph_ucln.rate_95%_HPD={0.0017241319918270138,0.019020961948236163}]:7.736686,Diplocynodon_darwini[&height_95%_HPD={44.99999999999797,45.00000000001705},length_range={3.287615332965E-4,38.80743651837},molec_ucln.rate_range={2.710326224597136E-4,0.018372848368082662},length_95%_HPD={3.287615332965E-4,12.57456712946},height_range={44.999999999991346,45.00000000002761},molec_ucln.rate=0.0033319330419852,morph_ucln.rate_median=0.0032487950662028575,morph_ucln.rate_range={2.924292260291503E-4,0.04860157934968973},height_median=45.00000000000739,height=45.00000000000444,morph_ucln.rate=0.004552598277784992,length=4.13202916063857,molec_ucln.rate_95%_HPD={7.788217781325E-4,0.00679275175820168},molec_ucln.rate_median=0.00295750157526539,length_median=2.7597019849075,morph_ucln.rate_95%_HPD={2.924292260291503E-4,0.012407729770499832}]:2.758401)[&height_95%_HPD={45.00032876153901,57.57456712947598},length_range={0.249175149898,59.41709373368},molec_ucln.rate_range={3.856061368941025E-4,0.028429732428850878},length_95%_HPD={25.03530725307,51.24593410153},height_range={45.00032876153901,83.80743651837605},molec_ucln.rate=0.0033580374548261454,morph_ucln.rate_median=0.0022010193881994485,morph_ucln.rate_range={4.64092021411847E-4,0.016580236348736333},height_median=47.758400546256816,height=49.130308277617466,posterior=0.9996878901373284,morph_ucln.rate=0.002341527415757414,length=39.21196097042331,molec_ucln.rate_95%_HPD={6.575013922509465E-4,0.006794945212124744},molec_ucln.rate_median=0.002969084312783179,length_median=40.230127635615,morph_ucln.rate_95%_HPD={8.550926744459324E-4,0.003975418448145162}]:41.000401,((Navajosuchus_mooki[&height_95%_HPD={64.99999999999896,65.0000000000161},length_range={0.554408238791,31.97186982775},molec_ucln.rate_range={4.495688287031732E-4,0.019261722400810463},length_95%_HPD={3.166113085191,22.06460228115},height_range={64.99999999999287,65.00000000002551},molec_ucln.rate=0.0033937704984431157,morph_ucln.rate_median=0.00558282463489918,morph_ucln.rate_range={5.852518071095381E-4,0.13988062303701387},height_median=65.00000000000719,height=65.00000000000294,morph_ucln.rate=0.007010462725360571,length=13.185889436696229,molec_ucln.rate_95%_HPD={6.845929082956011E-4,0.006871258543255326},molec_ucln.rate_median=0.0030174391023180484,length_median=13.543458433885,morph_ucln.rate_95%_HPD={0.0011355228270221729,0.01620685870361344}]:10.526361,((Tsoabichi_greenriverensis[&height_95%_HPD={47.999999999999986,48.00000000001603},length_range={0.2534492621829,43.95772250028},molec_ucln.rate_range={4.1250474467509926E-4,0.02322831866794509},length_95%_HPD={0.370851914541,12.54039884483},height_range={47.99999999999099,48.00000000002828},molec_ucln.rate=0.003369693550220861,morph_ucln.rate_median=0.013815277746053078,morph_ucln.rate_range={0.0010962053816758503,0.1248592626738562},height_median=48.000000000007034,height=48.00000000000385,morph_ucln.rate=0.017497789160824225,length=5.738697624365814,molec_ucln.rate_95%_HPD={8.47550246699966E-4,0.006891007145699784},molec_ucln.rate_median=0.003000590137620517,length_median=4.902469933931,morph_ucln.rate_95%_HPD={0.001720968561000499,0.04226603756714337}]:7.182017,((((Caiman_wannlangstoni[&height_95%_HPD={12.999999999999972,13.000000000018474},length_range={0.718887918414,33.85318181288},molec_ucln.rate_range={4.660505834773552E-4,0.022159543637134668},length_95%_HPD={1.679405209767,19.01810101643},height_range={12.99999999999298,13.000000000030298},molec_ucln.rate=0.0033835022795192563,morph_ucln.rate_median=0.0076221909897794815,morph_ucln.rate_range={6.71087201778256E-4,0.07636331656472177},height_median=13.000000000006963,height=13.000000000007374,morph_ucln.rate=0.009381965940401435,length=9.826901127070458,molec_ucln.rate_95%_HPD={7.238616552559813E-4,0.0069902572591326465},molec_ucln.rate_median=0.002966408887752734,length_median=9.119426813537,morph_ucln.rate_95%_HPD={0.0013132329502914537,0.022159295584039968}]:9.345184,((Melanosuchus_niger[&height_95%_HPD={0.0,1.7479351299698465E-11},length_range={4.028333003821,26.33124671799},molec_ucln.rate_range={4.8212042498972283E-4,0.01224934373621414},length_95%_HPD={4.028333003821,15.02157687889},height_range={0.0,3.149125404888764E-11},molec_ucln.rate=0.003958038305008491,morph_ucln.rate_median=0.0032569139033407912,morph_ucln.rate_range={3.917036526178329E-4,0.019205145363800444},height_median=6.991740519879386E-12,height=7.525317309234415E-12,morph_ucln.rate=0.0037032559215412976,length=8.91793743115775,molec_ucln.rate_95%_HPD={0.0011431195770924083,0.006870062175363242},molec_ucln.rate_median=0.003806836299159938,length_median=8.3383659354825,morph_ucln.rate_95%_HPD={4.931925696904894E-4,0.007812942765798867}]:8.3383,Melanosuchus_fischeri[&height_95%_HPD={3.9999999999998863,4.000000000017508},length_range={0.02833300382055,22.33124671799},molec_ucln.rate_range={4.229918861817852E-4,0.026474882902172193},length_95%_HPD={0.02833300382055,11.02157687889},height_range={3.999999999994998,4.000000000030468},molec_ucln.rate=0.0033903510126875517,morph_ucln.rate_median=0.0048664528390283835,morph_ucln.rate_range={3.8080532594689183E-4,0.07536964888200202},height_median=4.000000000006963,height=4.000000000007525,morph_ucln.rate=0.0064673703940717475,length=4.917769078312319,molec_ucln.rate_95%_HPD={8.953884226043716E-4,0.007016420366764968},molec_ucln.rate_median=0.0030093912350156603,length_median=4.3383659354825,morph_ucln.rate_95%_HPD={4.7720685314720727E-4,0.017158742797026557}]:4.3383)[&height_95%_HPD={4.03281862338028,15.021576878895985},length_range={0.05455626545815,24.58847660814},molec_ucln.rate_range={3.674401434625407E-4,0.011630804129565754},length_95%_HPD={1.494442021302,15.94126256932},height_range={4.02833300382602,26.331246717990012},molec_ucln.rate=0.003845474182600771,morph_ucln.rate_median=0.0042488835891920035,morph_ucln.rate_range={3.814532363533072E-4,0.086094046418508},height_median=8.338300080110514,height=8.916084393780967,posterior=0.9998439450686641,morph_ucln.rate=0.005182427827402097,length=8.858117844181134,molec_ucln.rate_95%_HPD={0.0011316200290198211,0.006717035100513451},molec_ucln.rate_median=0.003702043091506058,length_median=8.773016241591,morph_ucln.rate_95%_HPD={7.229932173061485E-4,0.011646589990823741}]:8.873077,(Caiman_latirostris[&height_95%_HPD={0.0,1.7337242752546445E-11},length_range={5.434689252349,26.73544322931},molec_ucln.rate_range={0.0010945203233749983,0.007089483998974463},length_95%_HPD={8.3232651379,19.50033625237},height_range={0.0,3.228706191293895E-11},molec_ucln.rate=0.0029935143873673314,morph_ucln.rate_median=0.002770347753276482,morph_ucln.rate_range={4.7340445483651065E-4,0.011250030834861355},height_median=6.991740519879386E-12,height=7.466584432162411E-12,morph_ucln.rate=0.002974932600011302,length=13.476388497351378,molec_ucln.rate_95%_HPD={0.001744590398208659,0.004269469082496181},molec_ucln.rate_median=0.0029302908163632256,length_median=13.176580980099999,morph_ucln.rate_95%_HPD={8.837715226026787E-4,0.005621274110613866}]:13.063171,(Caiman_yacare[&height_95%_HPD={0.0,1.7053025658242404E-11},length_range={0.9115292687089,10.20313308169},molec_ucln.rate_range={5.899391579375602E-4,0.0057705443477794206},length_95%_HPD={1.669671663759,6.004661365681},height_range={0.0,2.964384293591138E-11},molec_ucln.rate=0.0020264056563955492,morph_ucln.rate_median=0.019848565534340813,morph_ucln.rate_range={0.004101793550271748,0.09772223107642504},height_median=6.963318810448982E-12,height=7.518761865018102E-12,morph_ucln.rate=0.02138368273973527,length=3.5963506866480954,molec_ucln.rate_95%_HPD={8.368634797158265E-4,0.003338240148553481},molec_ucln.rate_median=0.001934523014835926,length_median=3.4125177155569997,morph_ucln.rate_95%_HPD={0.007082240184631561,0.03951610937566225}]:3.412518,Caiman_crocodilus[&height_95%_HPD={0.0,1.7053025658242404E-11},length_range={0.9115292687089,10.20313308169},molec_ucln.rate_range={0.001226403193916233,0.01790890942058459},length_95%_HPD={1.669671663759,6.004661365681},height_range={0.0,2.964384293591138E-11},molec_ucln.rate=0.004560228480696642,morph_ucln.rate_median=0.0022017488241982,morph_ucln.rate_range={2.4908045368337054E-4,0.016101671947293377},height_median=6.963318810448982E-12,height=7.518761865018102E-12,morph_ucln.rate=0.002621871550837199,length=3.5963506866480954,molec_ucln.rate_95%_HPD={0.0020111921432071473,0.007540400845651888},molec_ucln.rate_median=0.004354881834188595,length_median=3.4125177155569997,morph_ucln.rate_95%_HPD={3.2505572279328885E-4,0.0059009735004132416}]:3.412518)[&height_95%_HPD={1.6696716637700035,6.004661365690339},length_range={2.737219702748,22.14313489405},molec_ucln.rate_range={0.0011692733183472405,0.016255428118506075},length_95%_HPD={4.798872039256,15.0794241586},height_range={0.911529268721182,10.203133081696365},molec_ucln.rate=0.00507882823558472,morph_ucln.rate_median=0.0038556188057484136,morph_ucln.rate_range={5.172719845165742E-4,0.019753674275703428},height_median=3.4125177155625153,height=3.596350686655618,posterior=1.0,morph_ucln.rate=0.004250420265970034,length=9.800456382881807,molec_ucln.rate_95%_HPD={0.0024525391316952685,0.008217564934211536},molec_ucln.rate_median=0.004808461292870007,length_median=9.6109564385795,morph_ucln.rate_95%_HPD={0.0011797361729192228,0.008320759835693681}]:9.650653)[&height_95%_HPD={7.937992831008046,18.30423081563103},length_range={0.07674222708658,15.93439714501},molec_ucln.rate_range={5.846545641302593E-4,0.014979026847848995},length_95%_HPD={1.322836270326,7.80106168022},height_range={5.434689252366667,26.73544322931579},molec_ucln.rate=0.0035247756120821675,morph_ucln.rate_median=0.0034559881068017993,morph_ucln.rate_range={2.8523172635546833E-4,0.03978331541614631},height_median=13.063171045691988,height=13.25912789172439,posterior=0.9634831460674157,morph_ucln.rate=0.004134398929058562,length=4.307347212473198,molec_ucln.rate_95%_HPD={0.001218293235837927,0.0064847464457186005},molec_ucln.rate_median=0.0032302096399266502,length_median=4.036588110525,morph_ucln.rate_95%_HPD={4.3259095199619363E-4,0.009417847250353408}]:4.148206)[&height_95%_HPD={12.069433680608796,23.13623186998703},length_range={0.001504315487836,34.08145267253},molec_ucln.rate_range={3.22890197460401E-4,0.017707389019402112},length_95%_HPD={0.0255762037621,15.17828239564},height_range={9.207088243176003,30.59587653840302},molec_ucln.rate=0.004183925051556011,morph_ucln.rate_median=0.0038152664269600167,morph_ucln.rate_range={3.5038994069513214E-4,0.11113164259402514},height_median=17.21137714255201,height=17.426116557779824,posterior=0.891541822721598,morph_ucln.rate=0.005085493686441816,length=6.302140576619131,molec_ucln.rate_95%_HPD={8.535301405285258E-4,0.008196135677303653},molec_ucln.rate_median=0.003805467828416658,length_median=5.246992498105,morph_ucln.rate_95%_HPD={4.460854778173319E-4,0.012892066535016504}]:5.133807)[&height_95%_HPD={15.714016394137019,31.823036999243982},length_range={0.2150584210301,39.10406853231},molec_ucln.rate_range={2.6176287311536285E-4,0.018530441115955965},length_95%_HPD={1.477543532039,21.32877578726},height_range={14.106904555603563,46.853181812884486},molec_ucln.rate=0.004852138669512604,morph_ucln.rate_median=0.003948718681244877,morph_ucln.rate_range={4.237975432132993E-4,0.05764562353693306},height_median=22.345184018425996,height=23.064021052526783,posterior=0.950374531835206,morph_ucln.rate=0.004999246261167704,length=11.42748013030225,molec_ucln.rate_95%_HPD={0.0011685034584243271,0.008586467951892357},molec_ucln.rate_median=0.004675927884164991,length_median=11.10445069047,morph_ucln.rate_95%_HPD={9.51520225174804E-4,0.011551526663809502}]:9.350183,Purussaurus_neivensis[&height_95%_HPD={12.999999999997982,13.000000000017906},length_range={2.226578776245,47.2635999019},molec_ucln.rate_range={3.714569785141525E-4,0.029788936709108833},length_95%_HPD={6.503810921747,33.71772841881},height_range={12.999999999990564,13.000000000030667},molec_ucln.rate=0.0033574705676145547,morph_ucln.rate_median=0.00956668230620382,morph_ucln.rate_range={0.0015967177703088294,0.07732756168958697},height_median=13.00000000000702,height=13.000000000007454,morph_ucln.rate=0.010608042358776678,length=19.63811193593109,molec_ucln.rate_95%_HPD={7.369460015881833E-4,0.006868172945436754},molec_ucln.rate_median=0.0029620732677269196,length_median=19.089614304895,morph_ucln.rate_95%_HPD={0.003603374295706173,0.019903897105532257}]:18.695367)[&height_95%_HPD={21.03677274741311,43.29261374309253},length_range={0.005035933402041,33.46902159674},molec_ucln.rate_range={4.4573243303988103E-4,0.015647972207890427},length_95%_HPD={0.005035933402041,18.4056083128},height_range={18.737791417583566,59.14278975752319},molec_ucln.rate=0.003985582215556784,morph_ucln.rate_median=0.003337736884717049,morph_ucln.rate_range={2.885157530104237E-4,0.05431113653087781},height_median=31.695366527706994,height=32.098371852883695,posterior=0.5185705368289638,morph_ucln.rate=0.00452500181424244,length=7.822009235356014,molec_ucln.rate_95%_HPD={0.0010958721954791783,0.007520993328991061},molec_ucln.rate_median=0.0036743118548981085,length_median=6.798060723909,morph_ucln.rate_95%_HPD={2.977041849112208E-4,0.01175470144691335}]:6.300661,(Paleosuchus_trigonatus[&height_95%_HPD={0.0,1.7536194718559273E-11},length_range={3.861776051181,35.75436627507},molec_ucln.rate_range={0.0010372111222442108,0.011693893387480347},length_95%_HPD={6.098499120984,19.54056103637},height_range={0.0,3.629452294262592E-11},molec_ucln.rate=0.003457098501072125,morph_ucln.rate_median=0.0032415957164846354,morph_ucln.rate_range={5.527630529821204E-4,0.01534370627401206},height_median=7.02016222930979E-12,height=7.651436427157877E-12,morph_ucln.rate=0.0035594022402861973,length=12.091383116105684,molec_ucln.rate_95%_HPD={0.0017124585672706801,0.0056201326869876975},molec_ucln.rate_median=0.0032797993410616346,length_median=11.69382950224,morph_ucln.rate_95%_HPD={0.001009964223440058,0.00689592407274697}]:11.69383,Paleosuchus_palpebrosus[&height_95%_HPD={0.0,1.7536194718559273E-11},length_range={3.861776051181,35.75436627507},molec_ucln.rate_range={0.001099152402570453,0.010116452845774953},length_95%_HPD={6.098499120984,19.54056103637},height_range={0.0,3.629452294262592E-11},molec_ucln.rate=0.0035597003171486705,morph_ucln.rate_median=0.003313408392176665,morph_ucln.rate_range={3.7289532869691196E-4,0.01506832347491983},height_median=7.02016222930979E-12,height=7.651436427157877E-12,morph_ucln.rate=0.0036384603567972498,length=12.091383116105684,molec_ucln.rate_95%_HPD={0.0016469190083960668,0.005726813785415543},molec_ucln.rate_median=0.0033848244487693713,length_median=11.69382950224,morph_ucln.rate_95%_HPD={9.874990158308396E-4,0.0071071023216921865}]:11.69383)[&height_95%_HPD={6.098499120997985,19.540561036376488},length_range={3.821304038133,48.10934262322},molec_ucln.rate_range={6.207280550386169E-4,0.008366960289745047},length_95%_HPD={10.55819811339,37.32399213946},height_range={3.8617760511859274,35.75436627507402},molec_ucln.rate=0.002610523143987791,morph_ucln.rate_median=0.007196081043266401,morph_ucln.rate_range={0.0010801543287334361,0.05845560364684896},height_median=11.693829502246459,height=12.091383116113324,posterior=1.0,morph_ucln.rate=0.007838138009868443,length=24.143680266889547,molec_ucln.rate_95%_HPD={0.001289797994266501,0.004014247426320271},molec_ucln.rate_median=0.002528936913163624,length_median=23.988645932685,morph_ucln.rate_95%_HPD={0.002391625979533739,0.014301090408137845}]:26.302198)[&height_95%_HPD={29.335339763760004,48.098044069225026},length_range={0.03689582324969,33.02149917767},molec_ucln.rate_range={5.215296320196766E-4,0.01983243893618576},length_95%_HPD={1.05548663573,21.53017821612},height_range={23.21640289618813,57.511829078845025},molec_ucln.rate=0.0038510858645302913,morph_ucln.rate_median=0.003095156071515839,morph_ucln.rate_range={2.66153087501273E-4,0.054452505365502536},height_median=37.9960277417905,height=38.20807821932486,posterior=0.9369538077403246,morph_ucln.rate=0.004019909681806256,length=11.641893180480745,molec_ucln.rate_95%_HPD={0.0011508392384456637,0.0070589802389292465},molec_ucln.rate_median=0.003644578643515673,length_median=11.49910064062,morph_ucln.rate_95%_HPD={3.8979665462165585E-4,0.010141380553191928}]:11.105593,(Eocaiman_cavernensis[&height_95%_HPD={39.99999999999896,40.0000000000165},length_range={0.002604922537316,33.03064761253},molec_ucln.rate_range={2.663782636779374E-4,0.021739898698209272},length_95%_HPD={0.002604922537316,17.00004408427},height_range={39.999999999992795,40.00000000003128},molec_ucln.rate=0.003347444825474398,morph_ucln.rate_median=0.006594703288140505,morph_ucln.rate_range={3.647057935587045E-4,0.11269804368197238},height_median=40.00000000000702,height=40.00000000000479,morph_ucln.rate=0.008591607665705719,length=7.122325141325596,molec_ucln.rate_95%_HPD={7.16546989286177E-4,0.006800627296997333},molec_ucln.rate_median=0.002965926587910936,length_median=6.0821563788485005,morph_ucln.rate_95%_HPD={5.57883678113997E-4,0.022005709758691143}]:4.523918,Gnatusuchus_pebasensis[&height_95%_HPD={12.999999999997982,13.000000000017991},length_range={10.13324142922,58.39365825093},molec_ucln.rate_range={3.8892662529476843E-4,0.01921682944292405},length_95%_HPD={24.15173185714,44.19223524542},height_range={12.999999999992042,13.000000000029644},molec_ucln.rate=0.0033593405722549415,morph_ucln.rate_median=0.0040264236292346985,morph_ucln.rate_range={9.12895579759385E-4,0.015714149152012805},height_median=13.000000000007049,height=13.000000000007393,morph_ucln.rate=0.0042003728782300225,length=33.00823682675006,molec_ucln.rate_95%_HPD={8.252234433822087E-4,0.006946416494840478},molec_ucln.rate_median=0.002978802947325368,length_median=32.175272871450005,morph_ucln.rate_95%_HPD={0.0017822381333790385,0.007243178579684687}]:31.523918)[&height_95%_HPD={40.012333469509045,52.595460655208},length_range={0.006219623025949,27.55217924603},molec_ucln.rate_range={2.1103546804734382E-4,0.023342056148789262},length_95%_HPD={0.006219623025949,17.49547552643},height_range={40.002604922541025,65.0688283442602},molec_ucln.rate=0.0033650105234722233,morph_ucln.rate_median=0.004859177015033998,morph_ucln.rate_range={2.9745242320961094E-4,0.10556345575442279},height_median=44.52391778778443,height=45.305139112644774,posterior=0.6605805243445693,morph_ucln.rate=0.0062569457881527756,length=8.08548465613897,molec_ucln.rate_95%_HPD={7.528754522703076E-4,0.006827568090882423},molec_ucln.rate_median=0.0029844616019172104,length_median=7.569764720601,morph_ucln.rate_95%_HPD={6.274381882697675E-4,0.015069255233050994}]:4.577703)[&height_95%_HPD={42.252050740668,56.501424362993134},length_range={6.73391819177E-5,24.96811201182},molec_ucln.rate_range={4.926147839668093E-4,0.01825761526862497},length_95%_HPD={6.73391819177E-5,13.67651367335},height_range={40.36114541321818,64.37068042632778},molec_ucln.rate=0.0036716428085916213,morph_ucln.rate_median=0.0037430777100405585,morph_ucln.rate_range={2.7041703163046367E-4,0.0839096206942651},height_median=49.101620953524765,height=49.18261648572619,posterior=0.4444444444444444,morph_ucln.rate=0.005274838611565244,length=5.684878111087943,molec_ucln.rate_95%_HPD={8.840230317393396E-4,0.00715944730356025},molec_ucln.rate_median=0.0033704412281878593,length_median=4.855926445971,morph_ucln.rate_95%_HPD={3.442249139746972E-4,0.0141638579112818}]:6.080396)[&height_95%_HPD={49.29525673292369,62.559026300262886},length_range={0.9439151226067,28.69043682295},molec_ucln.rate_range={3.539346459732384E-4,0.02181849200885779},length_95%_HPD={2.297380414887,18.68723529557},height_range={48.4368603500418,73.03064761253601},molec_ucln.rate=0.004025151499363685,morph_ucln.rate_median=0.010118420823042552,morph_ucln.rate_range={0.0017529940346280605,0.09114677907731542},height_median=55.1820170566955,height=55.68000706402263,posterior=0.9681647940074907,morph_ucln.rate=0.012155413128851763,length=10.635774808275984,molec_ucln.rate_95%_HPD={0.0010503223120860439,0.007609114426385489},molec_ucln.rate_median=0.003733415779912236,length_median=10.3993634274,morph_ucln.rate_95%_HPD={0.002964911555688281,0.027162912508154332}]:13.172493,((Alligator_mcgrewi[&height_95%_HPD={17.999999999998806,18.000000000018503},length_range={2.11090753006,55.87539182018},molec_ucln.rate_range={3.4265328698061923E-4,0.020551247492320426},length_95%_HPD={7.180923395854,42.65696655922},height_range={17.999999999989996,18.000000000029672},molec_ucln.rate=0.0034094899561946087,morph_ucln.rate_median=0.002879837952216374,morph_ucln.rate_range={3.827448557384447E-4,0.026645148489484557},height_median=18.00000000000739,height=18.00000000000743,morph_ucln.rate=0.0033820145268409403,length=22.956198048819484,molec_ucln.rate_95%_HPD={8.183063582682696E-4,0.006942190318305916},molec_ucln.rate_median=0.002987381954561866,length_median=21.876151085125002,morph_ucln.rate_95%_HPD={6.707931211491364E-4,0.007292765301679269}]:21.874073,((Alligator_mefferdi[&height_95%_HPD={11.999999999999005,12.00000000001802},length_range={0.1930018919158,36.2142407304},molec_ucln.rate_range={2.780352637098341E-4,0.022364952715236357},length_95%_HPD={0.5533987808348,17.19353484136},height_range={11.999999999994998,12.000000000035698},molec_ucln.rate=0.003330276080894519,morph_ucln.rate_median=0.005059437887829107,morph_ucln.rate_range={4.248966168748651E-4,0.10553512360833121},height_median=12.000000000006992,height=12.00000000000748,morph_ucln.rate=0.006559741321128872,length=7.423266024191119,molec_ucln.rate_95%_HPD={7.835862999146947E-4,0.006782192380759309},molec_ucln.rate_median=0.0029749277575676376,length_median=6.4077149809285,morph_ucln.rate_95%_HPD={6.544328574714208E-4,0.016200158486848335}]:6.399259,Alligator_mississippiensis[&height_95%_HPD={0.0,1.7706724975141697E-11},length_range={12.19300189192,48.2142407304},molec_ucln.rate_range={6.400828816843912E-4,0.00867749769056471},length_95%_HPD={12.54822069127,29.19353484136},height_range={0.0,3.5697667044587433E-11},molec_ucln.rate=0.003709007598960842,morph_ucln.rate_median=0.0028274036031694094,morph_ucln.rate_range={3.954962334864876E-4,0.009987159537053482},height_median=7.02016222930979E-12,height=7.56868614113368E-12,morph_ucln.rate=0.002992531878166701,length=19.4265166217462,molec_ucln.rate_95%_HPD={0.0011767542438978974,0.0061879033497552385},molec_ucln.rate_median=0.0035796082533252043,length_median=18.407714980930002,morph_ucln.rate_95%_HPD={8.733348016823993E-4,0.005295751296600536}]:18.399259)[&height_95%_HPD={12.553398780845413,29.19353484136701},length_range={0.2085291263637,44.93393292985},molec_ucln.rate_range={2.3753083333117225E-4,0.015058974721750704},length_95%_HPD={1.307748731056,28.3486275461},height_range={12.193001891924979,48.214240730419974},molec_ucln.rate=0.0034678583185472145,morph_ucln.rate_median=0.0029610981730244334,morph_ucln.rate_range={3.021142330459443E-4,0.05198006821951429},height_median=18.399259029549413,height=19.42244721275117,posterior=0.9992197253433208,morph_ucln.rate=0.003847845497150758,length=13.77563703157298,molec_ucln.rate_95%_HPD={8.325552018207975E-4,0.006698313565070333},molec_ucln.rate_median=0.0031083045693909486,length_median=12.72249397121,morph_ucln.rate_95%_HPD={4.979720385255405E-4,0.009556624263111067}]:14.125671,Alligator_sinensis[&height_95%_HPD={0.0,1.6996182239381596E-11},length_range={15.62059152005,61.22553565049},molec_ucln.rate_range={0.0016446684719203714,0.006868391488195284},length_95%_HPD={19.9143295877,48.50637262964},height_range={0.0,3.169020601490047E-11},molec_ucln.rate=0.00339729568898986,morph_ucln.rate_median=0.0019990621406530806,morph_ucln.rate_range={3.281199344865245E-4,0.007244761296322569},height_median=7.30437932361383E-12,height=7.595360323486123E-12,morph_ucln.rate=0.002126915468704328,length=33.18812698554113,molec_ucln.rate_95%_HPD={0.0020252523984229916,0.005025175657510107},molec_ucln.rate_median=0.003281299591702586,length_median=32.51887617674,morph_ucln.rate_95%_HPD={8.328859340897935E-4,0.00378397945276632}]:32.52493)[&height_95%_HPD={19.914329587699996,48.50637262964459},length_range={0.1431389445736,44.6537206425},molec_ucln.rate_range={3.539346459732384E-4,0.009944564697008974},length_95%_HPD={0.4437674806648,20.83202818539},height_range={15.620591520069098,61.22553565050498},molec_ucln.rate=0.0020776647180272734,morph_ucln.rate_median=0.0073402483580935,morph_ucln.rate_range={5.637315072749337E-4,0.1522428047871867},height_median=32.52493006397199,height=33.19143216263886,posterior=1.0,morph_ucln.rate=0.00977382489392018,length=7.764005953821319,molec_ucln.rate_95%_HPD={5.939621858804092E-4,0.004081673815164527},molec_ucln.rate_median=0.0018703265443683636,length_median=5.892202476781501,morph_ucln.rate_95%_HPD={8.061572818448827E-4,0.024941123294260507}]:7.349143)[&height_95%_HPD={25.20025895612963,60.65696655923411},length_range={0.4932533767747,55.49866775383},molec_ucln.rate_range={2.3546191017673694E-4,0.0068449919095220635},length_95%_HPD={3.082116731114,41.02396544552},height_range={20.110907530062008,73.87539182018999},molec_ucln.rate=0.0013110057559868786,morph_ucln.rate_median=0.002004338145426044,morph_ucln.rate_range={3.6895310639975667E-4,0.059589278486885944},height_median=39.87407295487345,height=40.94872011758507,posterior=0.9996878901373284,morph_ucln.rate=0.0026588642378228815,length=23.748075234382203,molec_ucln.rate_95%_HPD={4.251920936156591E-4,0.0025728185400088373},molec_ucln.rate_median=0.0011566965444643916,length_median=24.284380542465,morph_ucln.rate_95%_HPD={3.6895310639975667E-4,0.006493718520360382}]:26.020697,(Procaimanoidea_kayi[&height_95%_HPD={47.999999999998906,48.00000000001717},length_range={0.8942302957284,31.38872088035},molec_ucln.rate_range={2.521148285841626E-4,0.017515458896085814},length_95%_HPD={11.00588928282,21.54593847212},height_range={47.99999999999102,48.00000000002967},molec_ucln.rate=0.003332535076836323,morph_ucln.rate_median=0.007472641052120549,morph_ucln.rate_range={0.0018663089091791789,0.11135644521449581},height_median=48.000000000007304,height=48.0000000000041,morph_ucln.rate=0.007980982289891777,length=14.665777382246805,molec_ucln.rate_95%_HPD={8.12090749276276E-4,0.006780949396285118},molec_ucln.rate_median=0.002991166015339245,length_median=14.230711906305,morph_ucln.rate_95%_HPD={0.002852021756472563,0.013624100690752887}]:14.282659,Wannagansuchus_brachymanus[&height_95%_HPD={58.999999999999986,59.000000000015035},length_range={0.04864306644286,20.48228383666},molec_ucln.rate_range={3.434953087307277E-4,0.01941770211870471},length_95%_HPD={0.2169409251288,9.210736658531},height_range={58.999999999993605,59.00000000002868},molec_ucln.rate=0.003392597931951737,morph_ucln.rate_median=0.009332620246519175,morph_ucln.rate_range={5.443969468431537E-4,0.10733545199634237},height_median=59.000000000007205,height=59.0000000000031,morph_ucln.rate=0.011879142318213123,length=4.032624172918743,molec_ucln.rate_95%_HPD={6.162396196802294E-4,0.006743134465255618},molec_ucln.rate_median=0.003029843780182742,length_median=3.4402241024244997,morph_ucln.rate_95%_HPD={0.0012531845254463879,0.029961834358508882}]:3.282659)[&height_95%_HPD={59.17466738496101,67.50374560976638},length_range={0.03392919797493,23.22196042676},molec_ucln.rate_range={4.0634507415938313E-4,0.01725588071103156},length_95%_HPD={0.3796420674129,11.08201520011},height_range={59.04864306644981,79.38872088035},molec_ucln.rate=0.003332148277490004,morph_ucln.rate_median=0.008833557432990906,morph_ucln.rate_range={5.896033336842354E-4,0.1361960140972933},height_median=62.282658868529644,height=62.799847012231524,posterior=0.9098002496878901,morph_ucln.rate=0.011334676500502313,length=4.774519882721027,molec_ucln.rate_95%_HPD={6.785354489002512E-4,0.006688773197182456},molec_ucln.rate_median=0.002935873847077781,length_median=4.1512875432415,morph_ucln.rate_95%_HPD={0.0012186495567388215,0.02817315721558304}]:3.612111)[&height_95%_HPD={60.887554115577814,72.05359591110002},length_range={0.002918037936269,17.9354109223},molec_ucln.rate_range={3.8121695697771943E-4,0.014345114230105854},length_95%_HPD={0.002918037936269,6.43086820251},height_range={59.51799172210903,81.26501111491531},molec_ucln.rate=0.0025423645539757126,morph_ucln.rate_median=0.006506560194972356,morph_ucln.rate_range={4.239731765198857E-4,0.1040937261995273},height_median=65.894769674598,height=66.26393503086854,posterior=0.5499375780274657,morph_ucln.rate=0.008736496365006521,length=2.5424415394022017,molec_ucln.rate_95%_HPD={7.404947870325862E-4,0.005077355032453234},molec_ucln.rate_median=0.0023026668432619087,length_median=2.033880321629,morph_ucln.rate_95%_HPD={4.239731765198857E-4,0.022778294711070773}]:2.45974)[&height_95%_HPD={62.13983337893728,76.11770344837221},length_range={0.004304833679427,29.63829351427},molec_ucln.rate_range={4.502977745619785E-4,0.024289188383081643},length_95%_HPD={0.3600113196108,19.21781795014},height_range={60.06391589127999,85.41807744963003},molec_ucln.rate=0.004378276686136662,morph_ucln.rate_median=0.003808079917984434,morph_ucln.rate_range={3.171168609191201E-4,0.08306615502082865},height_median=68.35450994753886,height=68.82604329644548,posterior=0.9275905118601748,morph_ucln.rate=0.004858670192106317,length=9.687419554059554,molec_ucln.rate_95%_HPD={8.50387614056616E-4,0.009296821189415543},molec_ucln.rate_median=0.00380845022466054,length_median=9.118103661362,morph_ucln.rate_95%_HPD={5.582052652581722E-4,0.011900811741526613}]:7.171851)[&height_95%_HPD={68.04136642257443,83.3931305278049},length_range={2.480721229006E-4,25.57853255948},molec_ucln.rate_range={4.478275095759774E-4,0.02012885166712038},length_95%_HPD={0.056664053464,15.14184766627},height_range={65.75556643257602,93.7201617528996},molec_ucln.rate=0.004200309842084102,morph_ucln.rate_median=0.003430289012895143,morph_ucln.rate_range={3.431998967580857E-4,0.08120994436194949},height_median=75.52636111254449,height=75.66962379792014,posterior=0.6519975031210986,morph_ucln.rate=0.004481476544288233,length=7.87224601604561,molec_ucln.rate_95%_HPD={6.61325859916417E-4,0.009007075270304747},molec_ucln.rate_median=0.0036109252669237384,length_median=7.631727821727,morph_ucln.rate_95%_HPD={3.533565532708829E-4,0.01116963477231439}]:8.069226,(Brachychampsa_montana[&height_95%_HPD={68.99999999999896,69.00000000001607},length_range={8.172182383061,22.36558490826},molec_ucln.rate_range={3.4305662622515203E-4,0.02064956909695064},length_95%_HPD={8.445529517919,14.0870400356},height_range={68.9999999999929,69.00000000002528},molec_ucln.rate=0.003394950261403444,morph_ucln.rate_median=0.007762199098006862,morph_ucln.rate_range={0.0012763455309008603,0.01929235110528684},height_median=69.00000000000739,height=69.00000000000276,morph_ucln.rate=0.008023193273715172,length=10.993297517762809,molec_ucln.rate_95%_HPD={8.417096524595703E-4,0.006959180090907199},molec_ucln.rate_median=0.0029958172364418748,length_median=10.717273289225,morph_ucln.rate_95%_HPD={0.003465765338059897,0.01294634596830669}]:10.707123,Stangerochampsa_mccabei[&height_95%_HPD={77.0000000000003,77.00000000001504},length_range={0.1721823830612,14.36558490826},molec_ucln.rate_range={3.9916598973930206E-4,0.01823885634159955},length_95%_HPD={0.4316320964214,6.034034433872},height_range={76.9999999999959,77.00000000002528},molec_ucln.rate=0.0033273227549728865,morph_ucln.rate_median=0.01728001345654613,morph_ucln.rate_range={0.0013537562306910685,0.14121977582303666},height_median=77.00000000000749,height=77.00000000000229,morph_ucln.rate=0.021667706218459076,length=2.9795670564529555,molec_ucln.rate_95%_HPD={7.762946674891173E-4,0.006810499735391161},molec_ucln.rate_median=0.0029593974801171243,length_median=2.7102384332185,morph_ucln.rate_95%_HPD={0.002630804278010464,0.052062862809784484}]:2.707123)[&height_95%_HPD={77.42582572305989,83.0103195825813},length_range={0.2240212942431,14.73034204275},molec_ucln.rate_range={3.18264941596349E-4,0.03610366960105722},length_95%_HPD={0.5509483209679,6.785556361852},height_range={77.1721823830694,91.36558490826802},molec_ucln.rate=0.003343354443417061,morph_ucln.rate_median=0.016172158951438895,morph_ucln.rate_range={0.0010042004901500772,0.12866110348577134},height_median=79.70712306217202,height=79.97744386461478,posterior=0.994538077403246,morph_ucln.rate=0.019632253365110156,length=3.2796958597926444,molec_ucln.rate_95%_HPD={8.431565244505278E-4,0.006867789467550713},molec_ucln.rate_median=0.0029723019772347585,length_median=2.929397182067,morph_ucln.rate_95%_HPD={0.0027119838453090322,0.044932064980225506}]:3.888464)[&height_95%_HPD={79.54218382182,89.08096134407802},length_range={0.5736786902146,19.21104061545},molec_ucln.rate_range={3.1755583263347374E-4,0.02259496830768249},length_95%_HPD={1.086799351855,10.05867774996},height_range={78.38744269345429,97.38612389235159},molec_ucln.rate=0.003871747825824281,morph_ucln.rate_median=0.02134905448748417,morph_ucln.rate_range={0.003997649812299357,0.13107738217661727},height_median=83.59558704319943,height=83.91705217748783,posterior=0.9684769038701623,morph_ucln.rate=0.025284674130193127,length=5.239403765170265,molec_ucln.rate_95%_HPD={8.339497584321315E-4,0.008364273028955836},molec_ucln.rate_median=0.003358340035283791,length_median=4.809447040107999,morph_ucln.rate_95%_HPD={0.005769041377012972,0.056452111376354204}]:5.163215)[&height_95%_HPD={82.88681707403002,96.12791702281102},length_range={0.2867978387953,20.6662639221},molec_ucln.rate_range={2.978575271976561E-4,0.029157399132876582},length_95%_HPD={0.7392633273041,10.19244030118},height_range={80.4003703844487,106.9790986656165},molec_ucln.rate=0.0038010631632770927,morph_ucln.rate_median=0.0120162646785231,morph_ucln.rate_range={0.0011848727860003104,0.12158828948189042},height_median=88.75880184618504,height=89.11376570523619,posterior=1.0,morph_ucln.rate=0.014711858686747369,length=4.905467537251399,molec_ucln.rate_95%_HPD={6.2850704493289E-4,0.007939467647640789},molec_ucln.rate_median=0.0033303597693052325,length_median=4.441742866724,morph_ucln.rate_95%_HPD={0.0023312527025812495,0.034630709031602695}]:5.004299)[&height_95%_HPD={86.09236025672803,102.24226066243541},length_range={0.5428064983455,27.33958076142},molec_ucln.rate_range={4.992883808795408E-4,0.030569802662640217},length_95%_HPD={0.9036814142061,13.0582875651},height_range={81.44060050047752,113.40104324421551},molec_ucln.rate=0.003941582136360444,morph_ucln.rate_median=0.009924958683179719,morph_ucln.rate_range={0.0012985122114423525,0.10147111813845043},height_median=93.76310103501402,height=94.01923324248727,posterior=1.0,morph_ucln.rate=0.01237268592020807,length=6.30389489922726,molec_ucln.rate_95%_HPD={7.893420277784593E-4,0.008655970143438932},molec_ucln.rate_median=0.0034048573738570172,length_median=5.683405085804,morph_ucln.rate_95%_HPD={0.0020458523018194188,0.02988425495156473}]:6.235419)[&height_95%_HPD={90.46020653651001,109.75692600187102},length_range={0.1842356357119,24.96032270452},molec_ucln.rate_range={2.3406453148564464E-4,0.02235669050377985},length_95%_HPD={0.5802181921939,10.20864903992},height_range={86.635852362149,120.85606779747201},molec_ucln.rate=0.003351554574739411,morph_ucln.rate_median=0.010228601486656915,morph_ucln.rate_range={0.0010141509616781856,0.13634657487889196},height_median=99.99852011771392,height=100.31391674208668,posterior=0.9322721598002497,morph_ucln.rate=0.012938063312722655,length=4.6456918203900255,molec_ucln.rate_95%_HPD={7.058003641311684E-4,0.00674478753986447},molec_ucln.rate_median=0.0029888411938816997,length_median=4.075042000193999,morph_ucln.rate_95%_HPD={0.001962922503512999,0.03152379321577293}]:4.609317)[&height_95%_HPD={94.6615405044083,116.0090229993018},length_range={0.03932466911881,24.01350186586},molec_ucln.rate_range={2.4991236821141505E-4,0.03009440926131246},length_95%_HPD={0.174664751024,11.3050085987},height_range={87.727012022984,129.61466497335698},molec_ucln.rate=0.0034116379634794606,morph_ucln.rate_median=0.006148006704198976,morph_ucln.rate_range={3.665630573338808E-4,0.08257702745401262},height_median=104.60783681459904,height=104.8928166512073,posterior=0.9691011235955056,morph_ucln.rate=0.00786908244179627,length=4.796916234548699,molec_ucln.rate_95%_HPD={6.926002431499602E-4,0.006972930694371231},molec_ucln.rate_median=0.0030225371657644565,length_median=4.049655138871,morph_ucln.rate_95%_HPD={5.260607659556102E-4,0.019871475158221255}]:4.70631,((((Thoracosaurus_neocesariensis[&height_95%_HPD={65.99999999999699,66.00000000001799},length_range={0.06343598517289,21.56854640777},molec_ucln.rate_range={3.559129056083758E-4,0.024258165941857868},length_95%_HPD={0.5265200884921,11.02038319667},height_range={65.9999999999851,66.00000000002603},molec_ucln.rate=0.003393723372903422,morph_ucln.rate_median=0.004954013708720012,morph_ucln.rate_range={3.4556459402598555E-4,0.08802466056602257},height_median=66.00000000000762,height=66.00000000000323,morph_ucln.rate=0.006337604448488606,length=5.262788611504967,molec_ucln.rate_95%_HPD={7.375965070358521E-4,0.006884367905525023},molec_ucln.rate_median=0.003014192462912719,length_median=4.794530253285,morph_ucln.rate_95%_HPD={6.803806406332979E-4,0.015403006126417205}]:3.651612,Thoracosaurus_macrorhynchus[&height_95%_HPD={63.99999999999653,64.00000000001832},length_range={0.03011075741132,24.95526045426},molec_ucln.rate_range={2.1024276272113337E-4,0.022804877551668594},length_95%_HPD={0.5005296315177,13.29639183998},height_range={63.99999999998401,64.00000000002602},molec_ucln.rate=0.0033821388135464665,morph_ucln.rate_median=0.005175160499192396,morph_ucln.rate_range={3.271883335383519E-4,0.07869056394679917},height_median=64.0000000000076,height=64.0000000000033,morph_ucln.rate=0.006342462431654122,length=6.780864656384886,molec_ucln.rate_95%_HPD={7.688779702153765E-4,0.007013182191641384},molec_ucln.rate_median=0.0029976519562769123,length_median=6.323921320081,morph_ucln.rate_95%_HPD={9.113023855833385E-4,0.015030023758988676}]:5.651612)[&height_95%_HPD={66.50283876928229,75.12744915354781},length_range={0.002084854450914,18.32736650462},molec_ucln.rate_range={4.6356313701833765E-4,0.017846156160530972},length_95%_HPD={0.002084854450914,9.246516821252},height_range={66.26063806031179,81.8981535946669},molec_ucln.rate=0.0033748486702182027,morph_ucln.rate_median=0.003993440781316429,morph_ucln.rate_range={4.006417239839675E-4,0.05575788086737167},height_median=69.65161180759475,height=70.16427752052843,posterior=0.24859550561797752,morph_ucln.rate=0.005505081983649166,length=3.5235147248977774,molec_ucln.rate_95%_HPD={7.659960074415153E-4,0.006754894354263867},molec_ucln.rate_median=0.00296941534531351,length_median=2.811348730122,morph_ucln.rate_95%_HPD={4.006417239839675E-4,0.01478828907668891}]:3.883324,(((Eosuchus_lerichei[&height_95%_HPD={57.99999999999696,58.000000000018616},length_range={0.03562449452271,11.7255444272},molec_ucln.rate_range={2.6353207754086687E-4,0.01882241166722627},length_95%_HPD={0.09996397318518,4.599741019993},height_range={57.99999999998451,58.00000000002804},molec_ucln.rate=0.0033712547826641086,morph_ucln.rate_median=0.008695966143173403,morph_ucln.rate_range={4.094586078214893E-4,0.10804923239106065},height_median=58.000000000007596,height=58.00000000000373,morph_ucln.rate=0.011337508272201842,length=1.9617726274216445,molec_ucln.rate_95%_HPD={7.233504645542795E-4,0.006744883544148751},molec_ucln.rate_median=0.0029760997499942736,length_median=1.6541741313195,morph_ucln.rate_95%_HPD={8.193789805036397E-4,0.028880898345619216}]:1.653682,Eosuchus_minor[&height_95%_HPD={57.99999999999696,58.000000000018616},length_range={0.03562449452271,11.7255444272},molec_ucln.rate_range={3.9857697446259193E-4,0.020200300382723056},length_95%_HPD={0.09996397318518,4.599741019993},height_range={57.99999999998451,58.00000000002804},molec_ucln.rate=0.0033682855037513865,morph_ucln.rate_median=0.0034511221364073464,morph_ucln.rate_range={3.3383084405749465E-4,0.06015498346814058},height_median=58.000000000007596,height=58.00000000000373,morph_ucln.rate=0.004580512054034425,length=1.9617284396080996,molec_ucln.rate_95%_HPD={6.514862783556179E-4,0.006842875388832278},molec_ucln.rate_median=0.0029641737909605398,length_median=1.6536817666325,morph_ucln.rate_95%_HPD={3.8339208577456565E-4,0.012165801119070807}]:1.653682)[&height_95%_HPD={58.099963973195955,62.59974102000328},length_range={0.2006421613967,26.58810125949},molec_ucln.rate_range={3.966338194307721E-4,0.019802788445141335},length_95%_HPD={0.7170002339009,10.50762572203},height_range={58.035624494534034,69.7255444272138},molec_ucln.rate=0.00335911337184406,morph_ucln.rate_median=0.01005977637307268,morph_ucln.rate_range={9.799890002520067E-4,0.09931725117158716},height_median=59.653681766643274,height=59.96169811203965,posterior=0.9996878901373284,morph_ucln.rate=0.01235539898776113,length=5.1024036856825195,molec_ucln.rate_95%_HPD={6.407041841489488E-4,0.006770812351873619},molec_ucln.rate_median=0.002995496815060316,length_median=4.6192966614660005,morph_ucln.rate_95%_HPD={0.0014405617544729734,0.028928978258336267}]:4.919236,Eogavialis_africanus[&height_95%_HPD={35.999999999995,36.000000000019014},length_range={22.84376013874,47.65968731726},molec_ucln.rate_range={4.413525650275075E-4,0.022217911929474348},length_95%_HPD={24.00599317556,34.46888514462},height_range={35.999999999980105,36.000000000033026},molec_ucln.rate=0.0033892069500875604,morph_ucln.rate_median=0.0038044776064358717,morph_ucln.rate_range={8.594197281318589E-4,0.010658400414861834},height_median=36.0000000000076,height=36.00000000000598,morph_ucln.rate=0.0039447207061972045,length=29.017176170234315,molec_ucln.rate_95%_HPD={7.484082487900941E-4,0.006981246717669467},molec_ucln.rate_median=0.0029664303040865723,length_median=28.633675905675,morph_ucln.rate_95%_HPD={0.0017125475099932376,0.006515476191282905}]:28.572918)[&height_95%_HPD={60.04428214875,70.45548619071626},length_range={0.04163649880766,26.33158743587},molec_ucln.rate_range={3.3177410821284413E-4,0.01871408476205313},length_95%_HPD={0.409751115093,12.95754048681},height_range={58.843760138739995,83.65968731727631},molec_ucln.rate=0.003411586555055546,morph_ucln.rate_median=0.007477389598537828,morph_ucln.rate_range={4.591024341439303E-4,0.11703966385236589},height_median=64.57291762690662,height=64.94492389422123,posterior=0.9695692883895131,morph_ucln.rate=0.009091943196215684,length=5.91981345511646,molec_ucln.rate_95%_HPD={6.88193647483724E-4,0.006811295728271232},molec_ucln.rate_median=0.0030181351813918698,length_median=5.204371920465,morph_ucln.rate_95%_HPD={0.001118663187260507,0.021273209071758354}]:4.032459,Argochampsa_krebsi[&height_95%_HPD={60.999999999996646,61.00000000001805},length_range={0.9478914864593,26.94529394137},molec_ucln.rate_range={5.057661316889757E-4,0.03150141223213138},length_95%_HPD={2.990603221768,14.51200001311},height_range={60.99999999998401,61.00000000002639},molec_ucln.rate=0.0033561834835156125,morph_ucln.rate_median=0.017488198494298342,morph_ucln.rate_range={0.002833024108946134,0.11988412934078072},height_median=61.00000000000759,height=61.0000000000035,morph_ucln.rate=0.019472807866637732,length=8.118189072887873,molec_ucln.rate_95%_HPD={8.293584398706835E-4,0.006878218232697784},molec_ucln.rate_median=0.0029712113650631,length_median=7.664634393548,morph_ucln.rate_95%_HPD={0.005112559569893863,0.037774492958074675}]:7.605377)[&height_95%_HPD={63.818786358910856,74.589813739602},length_range={0.004445189754762,18.23002436852},molec_ucln.rate_range={2.075507939343609E-4,0.016946063457423985},length_95%_HPD={0.221075979078,7.837094723516},height_range={62.25758926812961,83.22408949039921},molec_ucln.rate=0.003355021418411021,morph_ucln.rate_median=0.007434640589281751,morph_ucln.rate_range={3.544094322141034E-4,0.083853571064579},height_median=68.6053766600378,height=68.93085259675999,posterior=0.5460362047440699,morph_ucln.rate=0.00934688318269782,length=3.4788625260317527,molec_ucln.rate_95%_HPD={7.091900293097321E-4,0.006789600867683312},molec_ucln.rate_median=0.0029520398311083606,length_median=3.051571787328,morph_ucln.rate_95%_HPD={9.458663429476231E-4,0.023360576708868302}]:4.92956)[&height_95%_HPD={68.15579302417868,80.22952369088699},length_range={0.04521735698388,28.54362955706},molec_ucln.rate_range={1.9017421830579246E-4,0.02199172797207063},length_95%_HPD={0.3845520565891,12.24379949732},height_range={66.86622321689568,88.80112294884991},molec_ucln.rate=0.0033827904881047286,morph_ucln.rate_median=0.006845708445299023,morph_ucln.rate_range={3.823158801528428E-4,0.09559487978886085},height_median=73.534936224861,height=73.90800415088262,posterior=0.9374219725343321,morph_ucln.rate=0.008574665008773791,length=5.626095685428241,molec_ucln.rate_95%_HPD={6.943932478690482E-4,0.006904916665232032},molec_ucln.rate_median=0.00300213377622556,length_median=4.989331513292,morph_ucln.rate_95%_HPD={7.077211267416428E-4,0.02048568837591423}]:5.462349,Eothoracosaurus_mississippiensis[&height_95%_HPD={71.99999999999699,72.00000000001799},length_range={0.1338588452504,27.41461137098},molec_ucln.rate_range={3.0845579475661703E-4,0.01941770211870471},length_95%_HPD={0.8726860047594,14.95587316125},height_range={71.999999999988,72.00000000002706},molec_ucln.rate=0.0033731853943305334,morph_ucln.rate_median=0.006386579635113462,morph_ucln.rate_range={3.2670377436172916E-4,0.10892985347837492},height_median=72.00000000000753,height=72.00000000000296,morph_ucln.rate=0.0081736157787795,length=7.389292029325241,molec_ucln.rate_95%_HPD={7.389719952429969E-4,0.006837749659668397},molec_ucln.rate_median=0.003009822489222829,length_median=6.8105767168495,morph_ucln.rate_95%_HPD={8.877721933557314E-4,0.02049439496107404}]:6.997285)[&height_95%_HPD={73.14365364070949,87.23950962868398},length_range={1.00156182875,37.808725703},molec_ucln.rate_range={4.2569872454820953E-4,0.021685752717447302},length_95%_HPD={2.899815671647,23.85653239159},height_range={72.1338588452555,99.41461137099301},molec_ucln.rate=0.003386129999875915,morph_ucln.rate_median=0.010624870873800901,morph_ucln.rate_range={0.0016527163456912213,0.123041479837039},height_median=78.99728515758756,height=79.55927788597823,posterior=1.0,morph_ucln.rate=0.012841094833113997,length=12.34099885967668,molec_ucln.rate_95%_HPD={7.620180051026013E-4,0.006732348978285513},molec_ucln.rate_median=0.003021868848290746,length_median=11.616473352605,morph_ucln.rate_95%_HPD={0.0030197353459521853,0.028804860691258524}]:12.416525,(Borealosuchus_sternbergii[&height_95%_HPD={68.99999999999673,69.0000000000183},length_range={0.4093994800975,32.34810681728},molec_ucln.rate_range={3.8195693827365617E-4,0.019844223699899737},length_95%_HPD={2.061853268964,19.24998386754},height_range={68.99999999998903,69.00000000002667},molec_ucln.rate=0.0033372988965103922,morph_ucln.rate_median=0.007051302773671105,morph_ucln.rate_range={9.376761641947412E-4,0.1024313117774696},height_median=69.0000000000075,height=69.00000000000314,morph_ucln.rate=0.008599625997850715,length=9.796121389976687,molec_ucln.rate_95%_HPD={7.675223257369274E-4,0.006796787794872519},molec_ucln.rate_median=0.0029638952929040064,length_median=9.049866662574,morph_ucln.rate_95%_HPD={0.0017599861467512154,0.01983748608039562}]:9.049867,(Borealosuchus_formidabilis[&height_95%_HPD={58.99999999999599,59.000000000019014},length_range={0.00607530242489,29.32173494312},molec_ucln.rate_range={2.93654949473695E-4,0.022650913386330598},length_95%_HPD={0.06900774197607,17.21520177169},height_range={58.99999999998461,59.00000000002767},molec_ucln.rate=0.0033726518585703003,morph_ucln.rate_median=0.0015652815085631102,morph_ucln.rate_range={1.8151892558001685E-4,0.031356042707118933},height_median=59.00000000000759,height=59.00000000000375,morph_ucln.rate=0.0019084825111834812,length=10.603917368859852,molec_ucln.rate_95%_HPD={7.473396207110277E-4,0.006807430835655199},molec_ucln.rate_median=0.003004608367673062,length_median=10.309588423505001,morph_ucln.rate_95%_HPD={3.0910852630853836E-4,0.004225307033803597}]:10.485615,(Borealosuchus_wilsoni[&height_95%_HPD={47.999999999994984,48.000000000019014},length_range={11.00607530242,32.46467584047},molec_ucln.rate_range={3.612468626330792E-4,0.02100786278717533},length_95%_HPD={14.10837398136,23.26300992251},height_range={47.99999999998491,48.00000000002896},molec_ucln.rate=0.00337098014255774,morph_ucln.rate_median=0.002579349752352327,morph_ucln.rate_range={2.723965227725344E-4,0.013215116279821925},height_median=48.00000000000742,height=48.0000000000049,morph_ucln.rate=0.0028528324041941977,length=17.38911553450981,molec_ucln.rate_95%_HPD={7.052417474035037E-4,0.006816958322735407},molec_ucln.rate_median=0.0029866057659039234,length_median=17.043571888105,morph_ucln.rate_95%_HPD={3.9552190253142034E-4,0.0059644866635190875}]:17.094648,Borealosuchus_acutidentatus[&height_95%_HPD={63.999999999996504,64.00000000001822},length_range={1.043677203683E-4,25.53118280361},molec_ucln.rate_range={3.407814811686527E-4,0.021339377204698824},length_95%_HPD={1.043677203683E-4,5.577794575633},height_range={63.9999999999886,64.00000000002748},molec_ucln.rate=0.00336082845023437,morph_ucln.rate_median=0.005166319558608809,morph_ucln.rate_range={2.7476924626709267E-4,0.09615397142089523},height_median=64.00000000000759,height=64.00000000000331,morph_ucln.rate=0.007130331324353384,length=1.7964792147915079,molec_ucln.rate_95%_HPD={7.173962826563313E-4,0.00669672488200194},molec_ucln.rate_median=0.0029596927937243435,length_median=1.2187260626395,morph_ucln.rate_95%_HPD={3.8480763733614315E-4,0.0191928165500921}]:1.094648)[&height_95%_HPD={64.00010436772912,68.68453674351962},length_range={0.02131564323858,23.96090705703},molec_ucln.rate_range={4.196786113244236E-4,0.021765248438176826},length_95%_HPD={0.2772779704483,10.51130778801},height_range={64.00010436772912,80.46467584046314},molec_ucln.rate=0.0033502355058098493,morph_ucln.rate_median=0.008527000570049549,morph_ucln.rate_range={4.6552320499223046E-4,0.14090208249004751},height_median=65.09464793074183,height=65.574352548131,posterior=0.9166666666666666,morph_ucln.rate=0.01096798650424073,length=4.622872271463118,molec_ucln.rate_95%_HPD={7.918167019223517E-4,0.006814224583778213},molec_ucln.rate_median=0.0029758206020264705,length_median=4.060790785882499,morph_ucln.rate_95%_HPD={7.436866488197091E-4,0.027291268145875177}]:4.390967)[&height_95%_HPD={64.77995295846503,76.61188462346021},length_range={0.326915851129,31.808918573},molec_ucln.rate_range={3.1365689987746865E-4,0.019102784176251098},length_95%_HPD={1.257568197394,18.04981334436},height_range={64.20238919373142,89.53118280361299},molec_ucln.rate=0.003362721881550196,morph_ucln.rate_median=0.004615042898345873,morph_ucln.rate_range={5.174507801761045E-4,0.06787503572685173},height_median=69.48561517491196,height=70.05665125906076,posterior=0.9998439450686641,morph_ucln.rate=0.005760218735289129,length=8.740424778741406,molec_ucln.rate_95%_HPD={7.931243145186726E-4,0.006951009441443027},molec_ucln.rate_median=0.002968474602217832,length_median=7.988273958879,morph_ucln.rate_95%_HPD={7.904012757032861E-4,0.013645313109119664}]:8.564251)[&height_95%_HPD={71.061853268975,88.24998386754892},length_range={0.5402367010207,41.33960231006},molec_ucln.rate_range={3.6845901391731404E-4,0.02585441751076737},length_95%_HPD={1.666215258274,25.42622574548},height_range={69.409399480109,101.34810681729093},molec_ucln.rate=0.003385503600901314,morph_ucln.rate_median=0.004000884013163881,morph_ucln.rate_range={4.987683292062984E-4,0.0807904428445743},height_median=78.0498666625887,height=78.79623877615103,posterior=1.0,morph_ucln.rate=0.005029167062536353,length=13.104037969503938,molec_ucln.rate_95%_HPD={7.210004549644138E-4,0.006792373718855076},molec_ucln.rate_median=0.0029982128456205338,length_median=12.41124038921,morph_ucln.rate_95%_HPD={7.632277210697972E-4,0.01170989060352205}]:13.363944)[&height_95%_HPD={80.49766971430601,104.25214076953668},length_range={0.8637338630055,48.58691361152},molec_ucln.rate_range={4.4502132663315074E-4,0.01872126300659409},length_95%_HPD={3.767933355065,30.6349294676},height_range={76.80138233229641,115.91515899265642},molec_ucln.rate=0.003414140687708315,morph_ucln.rate_median=0.004761445749290187,morph_ucln.rate_range={8.408257476728917E-4,0.061444917061554485},height_median=91.41381063997851,height=91.90027674565486,posterior=1.0,morph_ucln.rate=0.005748655444803284,length=17.52118989018131,molec_ucln.rate_95%_HPD={6.872435348149912E-4,0.006924247769671554},molec_ucln.rate_median=0.0029964922673436953,length_median=17.201077326325,morph_ucln.rate_95%_HPD={0.0013325539983214546,0.01251431398626274}]:17.900336)[&height_95%_HPD={97.68515208149378,121.6076881181904},length_range={0.1803066714455,44.59142422394},molec_ucln.rate_range={2.3753083333117225E-4,0.01757698284219204},length_95%_HPD={0.6424760885916,18.95155181481},height_range={90.27519820854558,133.95573059065},molec_ucln.rate=0.003388488004116601,morph_ucln.rate_median=0.005869084011007235,morph_ucln.rate_range={2.8910111524221925E-4,0.0842466011888294},height_median=109.31414677966342,height=109.58088411341171,posterior=0.9912609238451935,morph_ucln.rate=0.0076658121563677436,length=8.336134582900888,molec_ucln.rate_95%_HPD={7.498527185596546E-4,0.0068229621935666845},molec_ucln.rate_median=0.0030015410825330697,length_median=7.1522656700505,morph_ucln.rate_95%_HPD={9.547561433998187E-4,0.01910371432448307}]:8.264821,(Lohuecosuchus_megadontos[&height_95%_HPD={71.99999999999697,72.00000000001899},length_range={1.510457481025,52.9143019511},molec_ucln.rate_range={1.9017421830579246E-4,0.024012103002558054},length_95%_HPD={3.146879688279,30.66471531146},height_range={71.999999999989,72.00000000003101},molec_ucln.rate=0.003388015107609225,morph_ucln.rate_median=0.009526837198293862,morph_ucln.rate_range={9.021428348758277E-4,0.10581189885494303},height_median=72.00000000000765,height=72.00000000000301,morph_ucln.rate=0.011402551180112111,length=15.193414024929165,molec_ucln.rate_95%_HPD={7.512870434531724E-4,0.006992390736765009},molec_ucln.rate_median=0.0029965365311720006,length_median=13.74980880116,morph_ucln.rate_95%_HPD={0.0016454990237257012,0.025596231131280404}]:13.749809,Allodaposuchus_palustris[&height_95%_HPD={70.99999999999697,71.00000000001901},length_range={2.510457481025,53.9143019511},molec_ucln.rate_range={4.275155696104505E-4,0.025324838294639603},length_95%_HPD={4.146879688279,31.66471531146},height_range={70.999999999989,71.00000000003101},molec_ucln.rate=0.003413141149145271,morph_ucln.rate_median=0.0065075890971154245,morph_ucln.rate_range={3.7591966130313254E-4,0.06473656484592928},height_median=71.00000000000766,height=71.00000000000308,morph_ucln.rate=0.00788816751417417,length=16.19341402492913,molec_ucln.rate_95%_HPD={7.007815384733065E-4,0.006970825407490253},molec_ucln.rate_median=0.0029987073128786897,length_median=14.74980880116,morph_ucln.rate_95%_HPD={6.0810649139792E-4,0.01808712698113646}]:14.749809)[&height_95%_HPD={75.14687968828702,102.6647153114556},length_range={2.507565037452,62.68179968751},molec_ucln.rate_range={2.708634342450761E-4,0.03621897537887141},length_95%_HPD={11.35807504023,49.80997567307},height_range={73.51045748104079,124.9143019510968},molec_ucln.rate=0.0033633954822530725,morph_ucln.rate_median=0.005343544994245048,morph_ucln.rate_range={5.829309151042728E-4,0.04426036831929946},height_median=85.74980880116968,height=87.1934140249365,posterior=1.0,morph_ucln.rate=0.005908550914250905,length=30.607006977325874,molec_ucln.rate_95%_HPD={6.407041841489488E-4,0.0068195438097760205},molec_ucln.rate_median=0.0029629136564790774,length_median=30.677269564465,morph_ucln.rate_95%_HPD={0.0013129561029937998,0.011460902328279858}]:31.829159)[&height_95%_HPD={103.67498128181698,132.88663891855015},length_range={0.979753923585,48.95693264287},molec_ucln.rate_range={4.2428324903039837E-4,0.029119410454623844},length_95%_HPD={5.380712455717,35.54008164569},height_range={94.67329996706019,146.89871624487722},molec_ucln.rate=0.0033943018927368772,morph_ucln.rate_median=0.004557216977923789,morph_ucln.rate_range={7.562722495624734E-4,0.03710302490234985},height_median=117.578967771341,height=117.88232639715642,posterior=0.9995318352059925,morph_ucln.rate=0.005346345137444624,length=20.762352924972518,molec_ucln.rate_95%_HPD={6.78970888847445E-4,0.006852236142248947},molec_ucln.rate_median=0.00299299473102788,length_median=20.71904996612,morph_ucln.rate_95%_HPD={0.001248325291373142,0.011442151131877316}]:20.411365,(Acynodon_iberoccitanus[&height_95%_HPD={71.99999999999582,72.00000000001903},length_range={53.53929986207,75.59044905821},molec_ucln.rate_range={3.2509275468844436E-4,0.020161301244624747},length_95%_HPD={54.20947965194,65.22060894687},height_range={71.99999999998698,72.00000000002699},molec_ucln.rate=0.003374300817055909,morph_ucln.rate_median=0.004821204062814626,morph_ucln.rate_range={0.0017227325383608071,0.011474480478015536},height_median=72.00000000000747,height=72.00000000000315,morph_ucln.rate=0.00490762749714731,length=59.273731762548806,molec_ucln.rate_95%_HPD={7.821670298364243E-4,0.0069682938174168525},molec_ucln.rate_median=0.002959740098768618,length_median=58.746351740755,morph_ucln.rate_95%_HPD={0.002797884204639052,0.007374168443408383}]:58.746352,Hylaeochampsa_vectiana[&height_95%_HPD={124.99999999999702,125.00000000001802},length_range={0.5392998620689,22.59044905821},molec_ucln.rate_range={3.314755953120893E-4,0.020459243015949268},length_95%_HPD={1.209479651941,12.22060894687},height_range={124.99999999998903,125.00000000002603},molec_ucln.rate=0.0033617605514647416,morph_ucln.rate_median=0.02269318869015137,morph_ucln.rate_range={0.00228740868607312,0.1399830415945811},height_median=125.0000000000077,height=125.00000000000175,morph_ucln.rate=0.027029798194100858,length=6.2737317625487945,molec_ucln.rate_95%_HPD={6.950739969171472E-4,0.006943616541375132},molec_ucln.rate_median=0.002984631126118196,length_median=5.7463517407555,morph_ucln.rate_95%_HPD={0.00465449453634447,0.06184586958192757}]:5.746352)[&height_95%_HPD={126.209479651945,137.22060894687823},length_range={0.7136217066951,27.69491703303},molec_ucln.rate_range={4.0962905444923484E-4,0.019117500834302255},length_95%_HPD={1.546776088302,14.64303285497},height_range={125.53929986207712,147.59044905821986},molec_ucln.rate=0.003357694421006565,morph_ucln.rate_median=0.0171234102052951,morph_ucln.rate_range={0.0029006924949912796,0.14122610232539498},height_median=130.746351740772,height=131.27373176255622,posterior=1.0,morph_ucln.rate=0.020681649046446243,length=7.38842923941142,molec_ucln.rate_95%_HPD={6.070131424741017E-4,0.006742657892669196},molec_ucln.rate_median=0.0029767386122036667,length_median=6.8662317917395,morph_ucln.rate_95%_HPD={0.003733879584076016,0.046669519270536426}]:7.243981)[&height_95%_HPD={130.4172546401807,147.02771877635254},length_range={0.07511112984434,26.46075006091},molec_ucln.rate_range={2.1103546804734382E-4,0.02309351483510987},length_95%_HPD={0.6275337274706,12.56484403886},height_range={127.67931933394698,159.21358880275986},molec_ucln.rate=0.0033550594517679014,morph_ucln.rate_median=0.007625150479417295,morph_ucln.rate_range={5.169636175981087E-4,0.07517386953348366},height_median=137.99033256923036,height=138.4953866570824,posterior=0.9169787765293383,morph_ucln.rate=0.009658774717666798,length=5.657843132723174,molec_ucln.rate_95%_HPD={6.738907834928825E-4,0.006853954298145907},molec_ucln.rate_median=0.002974419963218014,length_median=4.9279837703605,morph_ucln.rate_95%_HPD={9.132578477083773E-4,0.024120471104143053}]:5.944965,(Shamosuchus_djadochtaensis[&height_95%_HPD={78.99999999999498,79.00000000001903},length_range={14.39741604987,78.84677389518},molec_ucln.rate_range={3.241372011595702E-4,0.01719295089636122},length_95%_HPD={48.03515376556,64.59226655266},height_range={78.99999999998701,79.00000000002902},molec_ucln.rate=0.003380067584151185,morph_ucln.rate_median=0.005149994161873167,morph_ucln.rate_range={0.0018217101266804795,0.01526642962295693},height_median=79.00000000000779,height=79.000000000003,morph_ucln.rate=0.0052908245991518145,length=54.75569107028962,molec_ucln.rate_95%_HPD={6.834926843179745E-4,0.006830058438281818},molec_ucln.rate_median=0.0029814318265734,length_median=53.977078438045,morph_ucln.rate_95%_HPD={0.0028959320668743385,0.007881058195491083}]:53.772732,Bernissartia_fagesii[&height_95%_HPD={126.99999999999696,127.00000000001913},length_range={0.001666451836073,38.93180624157},molec_ucln.rate_range={4.196786113244236E-4,0.019719266689534914},length_95%_HPD={0.001666451836073,16.94972138105},height_range={126.99999999998701,127.00000000002802},molec_ucln.rate=0.003349082422703083,morph_ucln.rate_median=0.00636338298330043,morph_ucln.rate_range={4.1112187957496703E-4,0.09707583067263914},height_median=127.00000000000779,height=127.00000000000178,morph_ucln.rate=0.008296132026499927,length=7.153220147826453,molec_ucln.rate_95%_HPD={7.239753520981945E-4,0.006792803408056921},molec_ucln.rate_median=0.002974674902779294,length_median=6.106016904902,morph_ucln.rate_95%_HPD={7.491407409937703E-4,0.020685149293938433}]:5.772732)[&height_95%_HPD={127.00517133212601,141.617871837439},length_range={0.0960573638277,33.45190544086},molec_ucln.rate_range={2.989923277546977E-4,0.020603902698831403},length_95%_HPD={1.164144984897,20.8722488069},height_range={127.00166645184252,155.94044216869884},molec_ucln.rate=0.0034154852294391255,morph_ucln.rate_median=0.005606852673350237,morph_ucln.rate_range={4.526072699167389E-4,0.06847796169360414},height_median=132.77273225871593,height=133.52994236140646,posterior=0.931960049937578,morph_ucln.rate=0.006901955975063569,length=10.525361561325255,molec_ucln.rate_95%_HPD={8.0438240916805E-4,0.007094225565672927},molec_ucln.rate_median=0.0030220057273344335,length_median=9.9017163119835,morph_ucln.rate_95%_HPD={8.871899004392752E-4,0.016563930391999715}]:11.162565)[&height_95%_HPD={135.2574822818899,154.92436107169388},length_range={0.003202507033365,34.81194463835},molec_ucln.rate_range={3.3651686531993943E-4,0.020890905839417145},length_95%_HPD={0.003202507033365,16.13193530692},height_range={131.0818949795625,167.27916878560694},molec_ucln.rate=0.0033668525248581314,morph_ucln.rate_median=0.007383355694897149,morph_ucln.rate_range={2.973306929008372E-4,0.11335326573644938},height_median=143.93529707273007,height=144.38100305117874,posterior=1.0,morph_ucln.rate=0.009838099497148353,length=7.392533845353115,molec_ucln.rate_95%_HPD={7.730849969310213E-4,0.006902008949021352},molec_ucln.rate_median=0.002969439542933899,length_median=6.6435997088275,morph_ucln.rate_95%_HPD={4.6382816738632833E-4,0.025691194107210682}]:7.00562)[&height_95%_HPD={142.1442418165826,162.209919003558},height_median=150.94091694021563,height=151.7735368965313,posterior=1.0,height_range={142.018541318167,181.40788610208403},length=0.0];
end;

begin figtree;
	set appearance.backgroundColorAttribute="Default";
	set appearance.backgroundColour=#ffffff;
	set appearance.branchColorAttribute="User selection";
	set appearance.branchColorGradient=false;
	set appearance.branchLineWidth=1.0;
	set appearance.branchMinLineWidth=0.0;
	set appearance.branchWidthAttribute="Fixed";
	set appearance.foregroundColour=#000000;
	set appearance.hilightingGradient=false;
	set appearance.selectionColour=#2d3680;
	set branchLabels.colorAttribute="User selection";
	set branchLabels.displayAttribute="Branch times";
	set branchLabels.fontName="sansserif";
	set branchLabels.fontSize=8;
	set branchLabels.fontStyle=0;
	set branchLabels.isShown=false;
	set branchLabels.significantDigits=4;
	set layout.expansion=0;
	set layout.layoutType="RECTILINEAR";
	set layout.zoom=0;
	set legend.attribute=null;
	set legend.fontSize=10.0;
	set legend.isShown=false;
	set legend.significantDigits=4;
	set nodeBars.barWidth=4.0;
	set nodeBars.displayAttribute=null;
	set nodeBars.isShown=false;
	set nodeLabels.colorAttribute="User selection";
	set nodeLabels.displayAttribute="Node ages";
	set nodeLabels.fontName="sansserif";
	set nodeLabels.fontSize=8;
	set nodeLabels.fontStyle=0;
	set nodeLabels.isShown=true;
	set nodeLabels.significantDigits=4;
	set nodeShapeExternal.colourAttribute=null;
	set nodeShapeExternal.isShown=false;
	set nodeShapeExternal.minSize=10.0;
	set nodeShapeExternal.scaleType=Width;
	set nodeShapeExternal.shapeType=Circle;
	set nodeShapeExternal.size=4.0;
	set nodeShapeExternal.sizeAttribute=null;
	set nodeShapeInternal.colourAttribute=null;
	set nodeShapeInternal.isShown=false;
	set nodeShapeInternal.minSize=10.0;
	set nodeShapeInternal.scaleType=Width;
	set nodeShapeInternal.shapeType=Circle;
	set nodeShapeInternal.size=4.0;
	set nodeShapeInternal.sizeAttribute=null;
	set polarLayout.alignTipLabels=false;
	set polarLayout.angularRange=0;
	set polarLayout.rootAngle=0;
	set polarLayout.rootLength=100;
	set polarLayout.showRoot=true;
	set radialLayout.spread=0.0;
	set rectilinearLayout.alignTipLabels=false;
	set rectilinearLayout.curvature=0;
	set rectilinearLayout.rootLength=100;
	set scale.offsetAge=0.0;
	set scale.rootAge=1.0;
	set scale.scaleFactor=1.0;
	set scale.scaleRoot=false;
	set scaleAxis.automaticScale=true;
	set scaleAxis.fontSize=8.0;
	set scaleAxis.isShown=false;
	set scaleAxis.lineWidth=1.0;
	set scaleAxis.majorTicks=1.0;
	set scaleAxis.minorTicks=0.5;
	set scaleAxis.origin=0.0;
	set scaleAxis.reverseAxis=false;
	set scaleAxis.showGrid=true;
	set scaleBar.automaticScale=true;
	set scaleBar.fontSize=10.0;
	set scaleBar.isShown=true;
	set scaleBar.lineWidth=1.0;
	set scaleBar.scaleRange=0.0;
	set tipLabels.colorAttribute="User selection";
	set tipLabels.displayAttribute="Names";
	set tipLabels.fontName="sansserif";
	set tipLabels.fontSize=8;
	set tipLabels.fontStyle=0;
	set tipLabels.isShown=true;
	set tipLabels.significantDigits=4;
	set trees.order=false;
	set trees.orderType="increasing";
	set trees.rooting=false;
	set trees.rootingType="User Selection";
	set trees.transform=false;
	set trees.transformType="cladogram";
end;


[Partitions: morphology, 1st, 2nd, 3rd; Data set: Lee and Yates morphology, protein-coding]
tree Lee_Yates_3101_Osteolaemus_reference_1st2nd3rd_MCC = 

#NEXUS
begin taxa;
	dimensions ntax=116;
	taxlabels
	Acynodon_iberoccitanus
	Alligator_mcgrewi
	Alligator_mefferdi
	Alligator_mississippiensis
	Alligator_sinensis
	Allodaposuchus_palustris
	Argochampsa_krebsi
	Asiatosuchus_germanicus
	Australosuchus_clarkae
	Baru_Alcoota
	Baru_darrowi
	Baru_huberi
	Baru_wickeni
	Bernissartia_fagesii
	Borealosuchus_acutidentatus
	Borealosuchus_formidabilis
	Borealosuchus_sternbergii
	Borealosuchus_wilsoni
	Boverisuchus_vorax
	Brachychampsa_montana
	Brachyuranochampsa_eversolei
	Brochuchus_pigotti
	Bullock_Creek_taxon
	Caiman_crocodilus
	Caiman_latirostris
	Caiman_wannlangstoni
	Caiman_yacare
	Crocodylus_Tirari_Desert
	Crocodylus_acer
	Crocodylus_acutus
	Crocodylus_affinis
	Crocodylus_anthropophagus
	Crocodylus_checchiai
	Crocodylus_depressifrons
	Crocodylus_falconensis
	Crocodylus_intermedius
	Crocodylus_johnstoni
	Crocodylus_megarhinus
	Crocodylus_mindorensis
	Crocodylus_moreletii
	Crocodylus_niloticus
	Crocodylus_novaeguineae
	Crocodylus_palaeindicus
	Crocodylus_palustris
	Crocodylus_porosus
	Crocodylus_rhombifer
	Crocodylus_siamensis
	Crocodylus_suchus
	Crocodylus_thorbjarnarsoni
	Diplocynodon_darwini
	Diplocynodon_hantoniensis
	Diplocynodon_ratelii
	Dollosuchoides_densmorei
	Eocaiman_cavernensis
	Eogavialis_africanus
	Eosuchus_lerichei
	Eosuchus_minor
	Eothoracosaurus_mississippiensis
	Euthecodon_arambourgii
	Euthecodon_brumpti
	Gavialis_bengawanicus
	Gavialis_browni
	Gavialis_gangeticus
	Gavialosuchus_americanus
	Gavialosuchus_eggenbergensis
	Gnatusuchus_pebasensis
	Goniopholis_ssp
	Gryposuchus_colombianus
	Gryposuchus_pachakamue
	Harpacochampsa_camfieldensis
	Hylaeochampsa_vectiana
	Ikanogavialis_gameroi
	Kalthifrons_aurivellensis
	Kambara_implexidens
	Kambara_murgonensis
	Kambara_taraina
	Kentisuchus_spenceri
	Leidyosuchus_canadensis
	Lohuecosuchus_megadontos
	Maroccosuchus_zennaroi
	Mecistops_cataphractus
	Mekosuchus_inexpectatus
	Mekosuchus_sanderi
	Mekosuchus_whitehunterensis
	Melanosuchus_fischeri
	Melanosuchus_niger
	Navajosuchus_mooki
	Osteolaemus_tetraspis
	Paleosuchus_palpebrosus
	Paleosuchus_trigonatus
	Palimnarchus_gracilis
	Paratomistoma_courtii
	Penghusuchus_pani
	Piscogavialis_jugaliperforatus
	Planocrania_datangensis
	Planocrania_hengdongensis
	Procaimanoidea_kayi
	Prodiplocynodon_langi
	Purussaurus_neivensis
	Quinkana_fortirostrum
	Quinkana_meboldi
	Quinkana_timara
	Rimasuchus_lloydi
	Shamosuchus_djadochtaensis
	Stangerochampsa_mccabei
	Thoracosaurus_macrorhynchus
	Thoracosaurus_neocesariensis
	Tomistoma_cairense
	Tomistoma_lusitanica
	Tomistoma_schlegelii
	Toyotamaphimeia_machikanensis
	Trilophosuchus_rackhami
	Tsoabichi_greenriverensis
	Voay_robustus
	Volia_athollandersoni
	Wannagansuchus_brachymanus
;
end;

begin trees;
[truncated: 850,556 more chars]
