# Supplementary material for: Paleogenomics illuminates the evolutionary history of the extinct Holocene “horned” crocodile of Madagascar, Voay robustus
Source: Commun Biol. 2021 Apr 27;4:505. doi: 10.1038/s42003-021-02017-0 (PMC8079395; doi:10.1038/s42003-021-02017-0)
Supplement: Supplementary file 5 — Supplementary Data 3 [file 42003_2021_2017_MOESM5_ESM.xlsx]

## Sheet: Sheet1
Supplementary Data 3.
RAxML maximum likelihood (ML), PAUP* parsimony, and BEAST Bayesian tip-dating analyses used to test the stability of phylogenetic results. Trees with support scores can be found in Supplementary Data 2.
Analysis Type	Data Set	Voay mt Genome Builds Used	Partitioning Scheme for Model
ML	rDNAs, protein-coding	4 reference builds	No partitions
ML	rDNAs, protein-coding	3101 Osteolaemus reference build	No partitions
ML	rDNAs, protein-coding	3101 C. porosus reference build	No partitions
ML	rDNAs, protein-coding	3103 Osteolaemus reference build	No partitions
ML	rDNAs, protein-coding	3103 C. porosus reference build	No partitions
ML	rDNAs, protein-coding	4 reference builds	12S, 16S, ATP6, ATP8, COX1, COX2, COX3, ND1, ND2, ND3, ND4, ND4L, ND5, ND6, CYB
ML	rDNAs, protein-coding	3101 Osteolaemus reference build	12S, 16S, ATP6, ATP8, COX1, COX2, COX3, ND1, ND2, ND3, ND4, ND4L, ND5, ND6, CYB
ML	rDNAs, protein-coding	3101 C. porosus reference build	12S, 16S, ATP6, ATP8, COX1, COX2, COX3, ND1, ND2, ND3, ND4, ND4L, ND5, ND6, CYB
ML	rDNAs, protein-coding	3103 Osteolaemus reference build	12S, 16S, ATP6, ATP8, COX1, COX2, COX3, ND1, ND2, ND3, ND4, ND4L, ND5, ND6, CYB
ML	rDNAs, protein-coding	3103 C. porosus reference build	12S, 16S, ATP6, ATP8, COX1, COX2, COX3, ND1, ND2, ND3, ND4, ND4L, ND5, ND6, CYB
ML	rDNAs, protein-coding	4 reference builds	12S 16S stems, 12S 16S loops, ATP6, ATP8, COX1, COX2, COX3, ND1, ND2, ND3, ND4, ND4L, ND5, ND6, CYB
ML	rDNAs, protein-coding	3101 Osteolaemus reference build	12S 16S stems, 12S 16S loops, ATP6, ATP8, COX1, COX2, COX3, ND1, ND2, ND3, ND4, ND4L, ND5, ND6, CYB
ML	rDNAs, protein-coding	3101 C. porosus reference build	12S 16S stems, 12S 16S loops, ATP6, ATP8, COX1, COX2, COX3, ND1, ND2, ND3, ND4, ND4L, ND5, ND6, CYB
ML	rDNAs, protein-coding	3103 Osteolaemus reference build	12S 16S stems, 12S 16S loops, ATP6, ATP8, COX1, COX2, COX3, ND1, ND2, ND3, ND4, ND4L, ND5, ND6, CYB
ML	rDNAs, protein-coding	3103 C. porosus reference build	12S 16S stems, 12S 16S loops, ATP6, ATP8, COX1, COX2, COX3, ND1, ND2, ND3, ND4, ND4L, ND5, ND6, CYB
ML	rDNAs, protein-coding	4 reference builds	12S, 16S, 1st, 2nd, 3rd
ML	rDNAs, protein-coding	3101 Osteolaemus reference build	12S, 16S, 1st, 2nd, 3rd
ML	rDNAs, protein-coding	3101 C. porosus reference build	12S, 16S, 1st, 2nd, 3rd
ML	rDNAs, protein-coding	3103 Osteolaemus reference build	12S, 16S, 1st, 2nd, 3rd
ML	rDNAs, protein-coding	3103 C. porosus reference build	12S, 16S, 1st, 2nd, 3rd
ML	rDNAs, protein-coding	4 reference builds	12S 16S stems, 12S 16S loops, 1st, 2nd, 3rd
ML	rDNAs, protein-coding	3101 Osteolaemus reference build	12S 16S stems, 12S 16S loops, 1st, 2nd, 3rd
ML	rDNAs, protein-coding	3101 C. porosus reference build	12S 16S stems, 12S 16S loops, 1st, 2nd, 3rd
ML	rDNAs, protein-coding	3103 Osteolaemus reference build	12S 16S stems, 12S 16S loops, 1st, 2nd, 3rd
ML	rDNAs, protein-coding	3103 C. porosus reference build	12S 16S stems, 12S 16S loops, 1st, 2nd, 3rd
ML	rDNAs, protein-coding (no 3rd codons)	4 reference builds	12S 16S stems, 12S 16S loops, 1st, 2nd
ML	rDNAs, protein-coding (no 3rd codons)	3101 Osteolaemus reference build	12S 16S stems, 12S 16S loops, 1st, 2nd
ML	rDNAs, protein-coding (no 3rd codons)	3101 C. porosus reference build	12S 16S stems, 12S 16S loops, 1st, 2nd
ML	rDNAs, protein-coding (no 3rd codons)	3103 Osteolaemus reference build	12S 16S stems, 12S 16S loops, 1st, 2nd
ML	rDNAs, protein-coding (no 3rd codons)	3103 C. porosus reference build	12S 16S stems, 12S 16S loops, 1st, 2nd
ML	protein-coding	4 reference builds	No partitions
ML	protein-coding	3101 Osteolaemus reference build	No partitions
ML	protein-coding	3101 C. porosus reference build	No partitions
ML	protein-coding	3103 Osteolaemus reference build	No partitions
ML	protein-coding	3103 C. porosus reference build	No partitions
ML	protein-coding	4 reference builds	ATP6, ATP8, COX1, COX2, COX3, ND1, ND2, ND3, ND4, ND4L, ND5, ND6, CYB
ML	protein-coding	3101 Osteolaemus reference build	ATP6, ATP8, COX1, COX2, COX3, ND1, ND2, ND3, ND4, ND4L, ND5, ND6, CYB
ML	protein-coding	3101 C. porosus reference build	ATP6, ATP8, COX1, COX2, COX3, ND1, ND2, ND3, ND4, ND4L, ND5, ND6, CYB
ML	protein-coding	3103 Osteolaemus reference build	ATP6, ATP8, COX1, COX2, COX3, ND1, ND2, ND3, ND4, ND4L, ND5, ND6, CYB
ML	protein-coding	3103 C. porosus reference build	ATP6, ATP8, COX1, COX2, COX3, ND1, ND2, ND3, ND4, ND4L, ND5, ND6, CYB
ML	protein-coding (no 3rd codons)	4 reference builds	1st, 2nd
ML	protein-coding (no 3rd codons)	3101 Osteolaemus reference build	1st, 2nd
ML	protein-coding (no 3rd codons)	3101 C. porosus reference build	1st, 2nd
ML	protein-coding (no 3rd codons)	3103 Osteolaemus reference build	1st, 2nd
ML	protein-coding (no 3rd codons)	3103 C. porosus reference build	1st, 2nd
ML	rDNAs	4 reference builds	No partitions
ML	rDNAs	3101 Osteolaemus reference build	No partitions
ML	rDNAs	3101 C. porosus reference build	No partitions
ML	rDNAs	3103 Osteolaemus reference build	No partitions
ML	rDNAs	3103 C. porosus reference build	No partitions
ML	rDNAs	4 reference builds	12S, 16S
ML	rDNAs	3101 Osteolaemus reference build	12S, 16S
ML	rDNAs	3101 C. porosus reference build	12S, 16S
ML	rDNAs	3103 Osteolaemus reference build	12S, 16S
ML	rDNAs	3103 C. porosus reference build	12S, 16S
ML	rDNAs	4 reference builds	12S 16S stems, 12S 16S loops
ML	rDNAs	3101 Osteolaemus reference build	12S 16S stems, 12S 16S loops
ML	rDNAs	3101 C. porosus reference build	12S 16S stems, 12S 16S loops
ML	rDNAs	3103 Osteolaemus reference build	12S 16S stems, 12S 16S loops
ML	rDNAs	3103 C. porosus reference build	12S 16S stems, 12S 16S loops
Parsimony (equal weights)	rDNAs, protein-coding	4 reference builds	No partitions
Parsimony (Goloboff k=4)	rDNAs, protein-coding	4 reference builds	No partitions
Parsimony (Goloboff k=8)	rDNAs, protein-coding	4 reference builds	No partitions
Parsimony (Goloboff k=12)	rDNAs, protein-coding	4 reference builds	No partitions
Bayesian tip-dating	protein-coding, Lee and Yates	3101 C. porosus reference build	1st, 2nd, 3rd, morphology
Bayesian tip-dating	protein-coding, Lee and Yates	3101 Osteolaemus reference build	1st, 2nd, 3rd, morphology
Bayesian tip-dating	protein-coding (no 3rd codons), Lee and Yates	3101 C. porosus reference build	1st, 2nd, morphology
Bayesian tip-dating	protein-coding (no 3rd codons), Lee and Yates	3101 Osteolaemus reference build	1st, 2nd, morphology
Bayesian tip-dating	protein-coding, Brochu	3101 C. porosus reference build	1st, 2nd, 3rd, morphology
Bayesian tip-dating	protein-coding (no 3rd codons), Brochu	3101 C. porosus reference build	1st, 2nd, morphology
